# Supplementary material for: An integrative approach to ortholog prediction for disease-focused and other functional studies
Source: BMC Bioinformatics. 2011 Aug 31;12:357. doi: 10.1186/1471-2105-12-357 (PMC3179972; doi:10.1186/1471-2105-12-357)
Supplement: Additional file 2 — diabetes genes in fly by DIOPT-DIST search. this file shows the fly orthologs of human genes that associated to diabetes, identified by key word (diabetes) search at DIOPT-DIST. [file 1471-2105-12-357-S2.XLS]

## Sheet: Sheet1
FBgn	Symbol	Source (OMIM or GWAS)	DIOPT score	Metabolic diseases associated to this fly gene in literature
FBgn0030966	CG7280	GWAS	9
FBgn0037110	ORMDL	GWAS	9
FBgn0004107	cdc2c	GWAS	9
FBgn0022160	Gpo-1	OMIM	9
FBgn0034214	CG6550	OMIM & GWAS	9
FBgn0030241	feo	GWAS	9
FBgn0010213	Sod2	OMIM	8	Acatalasia|Starvation
FBgn0003076	Pgm	GWAS	8	Acatalasia|Obesity
FBgn0000382	csw	GWAS	8
FBgn0001247	Ide	GWAS	8
FBgn0000464	Lar	GWAS	8
FBgn0014010	Rab5	GWAS	8
FBgn0039003	wfs1	OMIM & GWAS	8
FBgn0004914	Hnf4	OMIM	7	Starvation
FBgn0001187	Hex-C	OMIM	7	Acatalasia|Obesity
FBgn0001186	Hex-A	OMIM	7	Acatalasia
FBgn0038088	CG10126	GWAS	7
FBgn0038427	CG12753	GWAS	7
FBgn0016126	CaMKI	GWAS	7
FBgn0051345	CG31345	GWAS	7
FBgn0004666	sim	OMIM	7
FBgn0038738	CG4572	GWAS	7
FBgn0053936	CG33936	GWAS	7
FBgn0030242	sofe	GWAS	7
FBgn0052423	shep	GWAS	6	Starvation
FBgn0024248	chico	OMIM & GWAS	6	Insulin Resistance|Starvation
FBgn0013984	InR	OMIM	6	Insulin Resistance|Starvation
FBgn0010379	Akt1	OMIM	6	Diabetes Mellitus|Obesity|Starvation
FBgn0003138	Ptp61F	OMIM & GWAS	6
FBgn0031077	CG15618	GWAS	6
FBgn0037475	Fer1	OMIM	6
FBgn0030235	Imp	OMIM & GWAS	6
FBgn0004647	N	GWAS	6
FBgn0003731	Egfr	GWAS	5	Starvation
FBgn0037684	CG8129	GWAS	5	Starvation
FBgn0042710	Hex-t2	OMIM	5
FBgn0028579	phtf	GWAS	5
FBgn0038341	CG14869	GWAS	5
FBgn0004575	Syn	GWAS	5
FBgn0039831	CG12054	GWAS	5
FBgn0003255	rk	GWAS	5
FBgn0085432	pan	OMIM & GWAS	5
FBgn0014388	sty	GWAS	5
FBgn0012037	Ance	OMIM	5
FBgn0039039	lmd	OMIM & GWAS	5
FBgn0039137	CG13604	GWAS	5
FBgn0014143	croc	OMIM	5
FBgn0040281	Aplip1	OMIM	5
FBgn0004657	mys	GWAS	4	Starvation
FBgn0026170	smt3	OMIM	4	Mitochondrial Diseases
FBgn0038852	CG7056	GWAS	4
FBgn0015872	Drip	OMIM	4
FBgn0041111	lilli	GWAS	4
FBgn0033190	CG2137	OMIM	4
FBgn0028516	ZnT35C	OMIM & GWAS	4
FBgn0036844	Mkp3	GWAS	4
FBgn0010051	Itp-r83A	OMIM	4
FBgn0016122	Acer	OMIM	4
FBgn0025593	Glut1	OMIM	4
FBgn0004864	hop	GWAS	4
FBgn0004889	tws	GWAS	4
FBgn0042711	Hex-t1	OMIM	4
FBgn0028717	Lnk	OMIM & GWAS	3	Starvation
FBgn0043364	cbt	OMIM & GWAS	3	Starvation
FBgn0046687	Tre1	GWAS	3	Starvation
FBgn0034166	CG6472	OMIM	3
FBgn0003501	Src64B	OMIM	3
FBgn0039081	Irk2	OMIM & GWAS	3
FBgn0032536	Ance-3	OMIM	3
FBgn0029939	CG9650	GWAS	3
FBgn0259680	Pkcdelta	GWAS	3
FBgn0035076	Ance-5	OMIM	3
FBgn0051860	CG31860	OMIM & GWAS	3
FBgn0028848	CG7311	OMIM	3
FBgn0033494	KCNQ	GWAS	3
FBgn0032535	Ance-2	OMIM	3
FBgn0039061	Ir	OMIM & GWAS	3
FBgn0259685	crb	GWAS	2	Vitamin A Deficiency
FBgn0004106	cdc2	GWAS	2	Starvation
FBgn0010415	Sdc	OMIM	2
FBgn0037248	Spargel	OMIM	2
FBgn0039396	CcapR	OMIM	2
FBgn0037037	CG10588	GWAS	2
FBgn0000568	Eip75B	OMIM & GWAS	2
FBgn0028675	Sur	OMIM	2
FBgn0051823	CG31823	GWAS	2
FBgn0030162	CG1986	OMIM	2
FBgn0038402	Fer2	OMIM	2
FBgn0032706	Irk3	OMIM & GWAS	2
FBgn0038279	CG3837	OMIM	2
FBgn0030964	Pvf1	OMIM & GWAS	2
FBgn0032908	CG9270	OMIM	2
FBgn0029837	Tsp5D	GWAS	2
FBgn0015381	dsf	OMIM	2
FBgn0033366	Ance-4	OMIM	2
FBgn0000338	cnc	GWAS	2
FBgn0032752	CG10702	OMIM	2
FBgn0000180	bib	OMIM	2
FBgn0000546	EcR	OMIM	1	Starvation
FBgn0043364	cbt	OMIM & GWAS	1	Starvation
FBgn0032029	CG17292	OMIM	1	Starvation
FBgn0039470	CG6296	OMIM	1	Starvation
FBgn0039476	CG6271	OMIM	1	Starvation
FBgn0039475	CG6277	OMIM	1	Starvation
FBgn0039474	CG6283	OMIM	1	Starvation
FBgn0039473	CG17191	OMIM	1	Starvation
FBgn0039471	CG6295	OMIM	1	Starvation
FBgn0039472	CG17192	OMIM	1	Starvation
FBgn0015806	S6k	OMIM	1	Starvation
FBgn0039747	AdoR	OMIM	1	Metabolism, Inborn Errors|Metabolic Diseases
FBgn0010395	betaInt-nu	GWAS	1
FBgn0025679	Bteb2	OMIM	1
FBgn0030104	CG15368	GWAS	1
FBgn0033139	Tsp42Er	GWAS	1
FBgn0033159	Dscam	GWAS	1
FBgn0029507	Tsp42Ed	GWAS	1
FBgn0004368	Ptp4E	GWAS	1
FBgn0051792	CG31792	OMIM	1
FBgn0032973	CG6675	OMIM	1
FBgn0001987	Gli	OMIM	1
FBgn0029791	CG4096	GWAS	1
FBgn0032612	CG13282	OMIM	1
FBgn0032798	CG10132	OMIM & GWAS	1
FBgn0030710	CG8924	GWAS	1
FBgn0031405	CG4267	OMIM	1
FBgn0031373	CG15358	OMIM	1
FBgn0086758	chinmo	GWAS	1
FBgn0031426	CG18641	OMIM	1
FBgn0004895	fd64A	OMIM	1
FBgn0030884	CG6847	OMIM	1
FBgn0030828	CG5162	OMIM	1
FBgn0250847	CG14034	OMIM	1
FBgn0030827	CG18258	OMIM	1
FBgn0260747	CG5010	GWAS	1
FBgn0260450	CalpC	OMIM	1
FBgn0004045	Yp1	OMIM	1
FBgn0031799	Pez	OMIM & GWAS	1
FBgn0005391	Yp2	OMIM	1
FBgn0004047	Yp3	OMIM	1
FBgn0031879	SP1070	GWAS	1
FBgn0030344	CG2025	GWAS	1
FBgn0031910	CG15818	OMIM	1
FBgn0031976	CG7367	OMIM	1
FBgn0032018	CG7806	OMIM	1
FBgn0021742	C901	GWAS	1
FBgn0032026	CG7627	OMIM	1
FBgn0032228	CG5367	GWAS	1
FBgn0032289	CG6431	OMIM	1
FBgn0032456	MRP	OMIM	1
FBgn0259110	mmd	GWAS	1
FBgn0038398	sxe2	OMIM	1
FBgn0039595	AR-2	GWAS	1
FBgn0004197	Ser	GWAS	1
FBgn0039645	CG11898	OMIM	1
FBgn0015129	DopR2	OMIM	1
FBgn0027865	Tsp96F	GWAS	1
FBgn0039344	CG4582	OMIM	1
FBgn0039207	CG5789	OMIM	1
FBgn0039084	CG10175	OMIM	1
FBgn0038740	CG4562	OMIM	1
FBgn0038592	CG18599	OMIM	1
FBgn0035453	CG10357	OMIM	1
FBgn0040099	lectin-28C	OMIM	1
FBgn0085476	CG34447	OMIM	1
FBgn0085477	CG34448	OMIM	1
FBgn0085409	CG34380	OMIM	1
FBgn0040010	CG17493	GWAS	1
FBgn0053531	Ddr	OMIM	1
FBgn0040765	luna	OMIM	1
FBgn0051793	CG31793	OMIM	1
FBgn0039644	CG11897	OMIM	1
FBgn0040104	lectin-24A	OMIM	1
FBgn0038063	Octbeta2R	OMIM	1
FBgn0040092	lectin-46Cb	GWAS	1
FBgn0015372	chrw	GWAS	1
FBgn0024944	Oamb	OMIM	1
FBgn0003137	Ppn	GWAS	1
FBgn0004624	CaMKII	GWAS	1
FBgn0015542	sima	OMIM	1
FBgn0050340	CG30340	GWAS	1
FBgn0003425	sli	GWAS	1
FBgn0038541	TyrRII	OMIM	1
FBgn0034972	CG10339	OMIM	1
FBgn0034810	CG9895	GWAS	1
FBgn0034736	CG6018	OMIM	1
FBgn0034612	CG10505	OMIM	1
FBgn0034517	Cpr57A	GWAS	1
FBgn0034229	CG4847	GWAS	1
FBgn0035432	ZnT63C	OMIM & GWAS	1
FBgn0024249	cato	OMIM	1
FBgn0025631	moody	GWAS	1
FBgn0013762	Cdk5	GWAS	1
FBgn0033874	CG6347	GWAS	1
FBgn0250842	CG17575	OMIM	1
FBgn0033674	CG8964	OMIM	1
FBgn0004839	otk	OMIM	1
FBgn0033635	CG7777	OMIM	1
FBgn0004399	psq	GWAS	1
FBgn0026721	fat-spondin	GWAS	1
FBgn0036367	CG10116	OMIM	1
FBgn0037875	CG6672	OMIM & GWAS	1
FBgn0037816	CG6345	OMIM & GWAS	1
FBgn0037735	CG16899	OMIM	1
FBgn0037397	CG1075	GWAS	1
FBgn0037396	CG11459	GWAS	1
FBgn0260462	CG12163	GWAS	1
FBgn0036977	CG5665	OMIM	1
FBgn0035016	CG4612	GWAS	1
FBgn0250848	26-29-p	GWAS	1
FBgn0033252	CG12769	GWAS	1
FBgn0000625	eyg	OMIM	1
FBgn0036285	toe	OMIM	1
FBgn0035798	CG7526	GWAS	1
FBgn0035697	CG10163	OMIM	1
FBgn0259230	lectin-22C	OMIM	1
FBgn0035454	CG12029	GWAS	1
FBgn0014002	Pdi	OMIM	1
