# Supplementary material for: An integrative approach to ortholog prediction for disease-focused and other functional studies
Source: BMC Bioinformatics. 2011 Aug 31;12:357. doi: 10.1186/1471-2105-12-357 (PMC3179972; doi:10.1186/1471-2105-12-357)
Supplement: Additional file 3 — the MeSH disease headings shared by fly and human orthologs in literature. this file contains a list of fly genes that are co-cited with MeSH disease term(s) in PubMed literature and share at least one disease term with their human ortholog(s). [file 1471-2105-12-357-S3.XLS]

## Sheet: Supplementary table 2
Fly Gene	Disease categories shared with human ortholog in literature
14-3-3epsilon	Congenital, Hereditary, and Neonatal Diseases and Abnormalities|Digestive System Diseases|Disorders of Environmental Origin|Neoplasms|Nervous System Diseases|Pathological Conditions, Signs and Symptoms
14-3-3zeta	Congenital, Hereditary, and Neonatal Diseases and Abnormalities|Digestive System Diseases|Eye Diseases|Mental Disorders|Neoplasms|Nervous System Diseases|Pathological Conditions, Signs and Symptoms
18w	Bacterial Infections and Mycoses|Congenital, Hereditary, and Neonatal Diseases and Abnormalities|Neoplasms|Pathological Conditions, Signs and Symptoms
5-HT1A	Nervous System Diseases
5-HT7	Pathological Conditions, Signs and Symptoms
Aats-ala	Pathological Conditions, Signs and Symptoms
Aats-ala-m	Pathological Conditions, Signs and Symptoms
Aats-asn	Pathological Conditions, Signs and Symptoms
Aats-glupro	Pathological Conditions, Signs and Symptoms
Aats-ser	Neoplasms
Aats-thr	Nervous System Diseases
Aats-tyr	Congenital, Hereditary, and Neonatal Diseases and Abnormalities|Nervous System Diseases
ab	Congenital, Hereditary, and Neonatal Diseases and Abnormalities|Disorders of Environmental Origin|Nervous System Diseases|Pathological Conditions, Signs and Symptoms
ABCB7	Hemic and Lymphatic Diseases
abd-A	Congenital, Hereditary, and Neonatal Diseases and Abnormalities|Digestive System Diseases|Neoplasms|Nervous System Diseases|Pathological Conditions, Signs and Symptoms|Skin and Connective Tissue Diseases
Abd-B	Congenital, Hereditary, and Neonatal Diseases and Abnormalities|Digestive System Diseases|Disorders of Environmental Origin|Male Urogenital Diseases|Neoplasms|Nervous System Diseases|Pathological Conditions, Signs and Symptoms
Abl	Disorders of Environmental Origin|Female Urogenital Diseases and Pregnancy Complications|Mental Disorders|Neoplasms|Nervous System Diseases|Pathological Conditions, Signs and Symptoms
ac	Congenital, Hereditary, and Neonatal Diseases and Abnormalities|Female Urogenital Diseases and Pregnancy Complications|Immune System Diseases|Male Urogenital Diseases|Musculoskeletal Diseases|Neoplasms|Nervous System Diseases|Pathological Conditions, Signs and Symptoms
AcCoAS	Cardiovascular Diseases|Nutritional and Metabolic Diseases|Pathological Conditions, Signs and Symptoms
Ace	Congenital, Hereditary, and Neonatal Diseases and Abnormalities|Disorders of Environmental Origin|Mental Disorders|Nervous System Diseases|Pathological Conditions, Signs and Symptoms
Acer	Cardiovascular Diseases|Disorders of Environmental Origin|Pathological Conditions, Signs and Symptoms
Acf1	Neoplasms|Pathological Conditions, Signs and Symptoms
achi	Congenital, Hereditary, and Neonatal Diseases and Abnormalities|Male Urogenital Diseases|Mental Disorders|Nervous System Diseases|Pathological Conditions, Signs and Symptoms
acj6	Nervous System Diseases|Pathological Conditions, Signs and Symptoms
Acon	Nutritional and Metabolic Diseases|Pathological Conditions, Signs and Symptoms
Acp29AB	Pathological Conditions, Signs and Symptoms
Acp36DE	Congenital, Hereditary, and Neonatal Diseases and Abnormalities|Female Urogenital Diseases and Pregnancy Complications|Male Urogenital Diseases|Pathological Conditions, Signs and Symptoms
Acph-1	Pathological Conditions, Signs and Symptoms
Act42A	Cardiovascular Diseases|Disorders of Environmental Origin|Eye Diseases|Neoplasms|Nervous System Diseases|Otorhinolaryngologic Diseases|Pathological Conditions, Signs and Symptoms
Act57B	Cardiovascular Diseases|Pathological Conditions, Signs and Symptoms
Act5C	Bacterial Infections and Mycoses|Cardiovascular Diseases|Congenital, Hereditary, and Neonatal Diseases and Abnormalities|Disorders of Environmental Origin|Eye Diseases|Neoplasms|Nervous System Diseases|Otorhinolaryngologic Diseases|Pathological Conditions, Signs and Symptoms
Act79B	Cardiovascular Diseases|Eye Diseases|Pathological Conditions, Signs and Symptoms
Act87E	Cardiovascular Diseases|Pathological Conditions, Signs and Symptoms
Act88F	Cardiovascular Diseases|Musculoskeletal Diseases|Neoplasms|Nervous System Diseases|Pathological Conditions, Signs and Symptoms
Actbeta	Disorders of Environmental Origin|Pathological Conditions, Signs and Symptoms
Actn	Congenital, Hereditary, and Neonatal Diseases and Abnormalities|Disorders of Environmental Origin|Mental Disorders|Musculoskeletal Diseases|Nervous System Diseases|Pathological Conditions, Signs and Symptoms
Acyp	Disorders of Environmental Origin|Pathological Conditions, Signs and Symptoms
Ada	Congenital, Hereditary, and Neonatal Diseases and Abnormalities|Mental Disorders|Nervous System Diseases|Pathological Conditions, Signs and Symptoms
Ada2b	Disorders of Environmental Origin
Adar	Disorders of Environmental Origin|Neoplasms|Pathological Conditions, Signs and Symptoms
adat	Pathological Conditions, Signs and Symptoms
ade3	Pathological Conditions, Signs and Symptoms
Adh	Congenital, Hereditary, and Neonatal Diseases and Abnormalities|Male Urogenital Diseases|Nutritional and Metabolic Diseases|Pathological Conditions, Signs and Symptoms
Adhr	Male Urogenital Diseases|Pathological Conditions, Signs and Symptoms
Adk1	Congenital, Hereditary, and Neonatal Diseases and Abnormalities|Mental Disorders|Nervous System Diseases|Nutritional and Metabolic Diseases|Pathological Conditions, Signs and Symptoms
Adk2	Congenital, Hereditary, and Neonatal Diseases and Abnormalities|Nutritional and Metabolic Diseases
AdoR	Congenital, Hereditary, and Neonatal Diseases and Abnormalities|Eye Diseases|Nutritional and Metabolic Diseases
adp	Nutritional and Metabolic Diseases|Pathological Conditions, Signs and Symptoms
Aef1	Nervous System Diseases
ago	Endocrine System Diseases|Female Urogenital Diseases and Pregnancy Complications|Neoplasms|Pathological Conditions, Signs and Symptoms|Skin and Connective Tissue Diseases
AGO1	Female Urogenital Diseases and Pregnancy Complications|Male Urogenital Diseases
AIF	Nervous System Diseases
Akt1	Congenital, Hereditary, and Neonatal Diseases and Abnormalities|Digestive System Diseases|Endocrine System Diseases|Eye Diseases|Male Urogenital Diseases|Mental Disorders|Neoplasms|Nervous System Diseases|Nutritional and Metabolic Diseases|Pathological Conditions, Signs and Symptoms
al	Congenital, Hereditary, and Neonatal Diseases and Abnormalities|Female Urogenital Diseases and Pregnancy Complications|Pathological Conditions, Signs and Symptoms
alc	Disorders of Environmental Origin|Nutritional and Metabolic Diseases|Pathological Conditions, Signs and Symptoms
AlCR2	Pathological Conditions, Signs and Symptoms|Respiratory Tract Diseases
Ald	Bacterial Infections and Mycoses
ald	Pathological Conditions, Signs and Symptoms
Aldh-III	Congenital, Hereditary, and Neonatal Diseases and Abnormalities|Mental Disorders|Nervous System Diseases|Pathological Conditions, Signs and Symptoms
Alh	Neoplasms
Alk	Pathological Conditions, Signs and Symptoms
alph	Congenital, Hereditary, and Neonatal Diseases and Abnormalities
alpha-Adaptin	Nervous System Diseases
alpha-Cat	Female Urogenital Diseases and Pregnancy Complications|Neoplasms|Pathological Conditions, Signs and Symptoms
alpha-Est10	Pathological Conditions, Signs and Symptoms
alpha-Est3	Pathological Conditions, Signs and Symptoms
alpha-Man-I	Congenital, Hereditary, and Neonatal Diseases and Abnormalities|Nervous System Diseases|Nutritional and Metabolic Diseases
alpha-Man-II	Neoplasms|Pathological Conditions, Signs and Symptoms
alpha-Spec	Congenital, Hereditary, and Neonatal Diseases and Abnormalities|Digestive System Diseases|Disorders of Environmental Origin|Endocrine System Diseases|Eye Diseases|Female Urogenital Diseases and Pregnancy Complications|Hemic and Lymphatic Diseases|Mental Disorders|Neoplasms|Nervous System Diseases|Pathological Conditions, Signs and Symptoms|Skin and Connective Tissue Diseases
alphaTub67C	Congenital, Hereditary, and Neonatal Diseases and Abnormalities|Disorders of Environmental Origin|Female Urogenital Diseases and Pregnancy Complications|Hemic and Lymphatic Diseases|Immune System Diseases|Male Urogenital Diseases|Nervous System Diseases|Pathological Conditions, Signs and Symptoms|Skin and Connective Tissue Diseases|Virus Diseases
alphaTub84B	Congenital, Hereditary, and Neonatal Diseases and Abnormalities|Disorders of Environmental Origin|Female Urogenital Diseases and Pregnancy Complications|Hemic and Lymphatic Diseases|Immune System Diseases|Male Urogenital Diseases|Neoplasms|Nervous System Diseases|Pathological Conditions, Signs and Symptoms|Skin and Connective Tissue Diseases
alphaTub84D	Congenital, Hereditary, and Neonatal Diseases and Abnormalities|Disorders of Environmental Origin|Female Urogenital Diseases and Pregnancy Complications|Hemic and Lymphatic Diseases|Immune System Diseases|Male Urogenital Diseases|Nervous System Diseases|Pathological Conditions, Signs and Symptoms|Skin and Connective Tissue Diseases
alphaTub85E	Congenital, Hereditary, and Neonatal Diseases and Abnormalities|Disorders of Environmental Origin|Hemic and Lymphatic Diseases|Immune System Diseases|Male Urogenital Diseases|Nervous System Diseases|Pathological Conditions, Signs and Symptoms|Skin and Connective Tissue Diseases|Virus Diseases
aly	Pathological Conditions, Signs and Symptoms
Ama	Disorders of Environmental Origin|Pathological Conditions, Signs and Symptoms
amd	Female Urogenital Diseases and Pregnancy Complications|Pathological Conditions, Signs and Symptoms
amon	Pathological Conditions, Signs and Symptoms
amos	Eye Diseases|Nervous System Diseases|Pathological Conditions, Signs and Symptoms
Amph	Neoplasms
Amy-d	Nutritional and Metabolic Diseases|Pathological Conditions, Signs and Symptoms
Amy-p	Nutritional and Metabolic Diseases|Pathological Conditions, Signs and Symptoms
Ance	Bacterial Infections and Mycoses|Cardiovascular Diseases|Disorders of Environmental Origin|Female Urogenital Diseases and Pregnancy Complications|Male Urogenital Diseases|Pathological Conditions, Signs and Symptoms
Ance-3	Disorders of Environmental Origin|Pathological Conditions, Signs and Symptoms
Ank	Disorders of Environmental Origin|Pathological Conditions, Signs and Symptoms
Ank2	Eye Diseases
AnnX	Pathological Conditions, Signs and Symptoms
Antp	Cardiovascular Diseases|Congenital, Hereditary, and Neonatal Diseases and Abnormalities|Eye Diseases|Hemic and Lymphatic Diseases|Musculoskeletal Diseases|Neoplasms|Nervous System Diseases|Pathological Conditions, Signs and Symptoms
aop	Congenital, Hereditary, and Neonatal Diseases and Abnormalities|Disorders of Environmental Origin|Male Urogenital Diseases|Mental Disorders|Neoplasms|Nervous System Diseases|Pathological Conditions, Signs and Symptoms
ap	Congenital, Hereditary, and Neonatal Diseases and Abnormalities|Female Urogenital Diseases and Pregnancy Complications|Nervous System Diseases|Pathological Conditions, Signs and Symptoms
AP-2	Congenital, Hereditary, and Neonatal Diseases and Abnormalities|Digestive System Diseases
AP-50	Nutritional and Metabolic Diseases
Apc	Congenital, Hereditary, and Neonatal Diseases and Abnormalities|Digestive System Diseases|Mental Disorders|Neoplasms|Nervous System Diseases|Pathological Conditions, Signs and Symptoms
Apc2	Congenital, Hereditary, and Neonatal Diseases and Abnormalities|Digestive System Diseases|Neoplasms|Pathological Conditions, Signs and Symptoms
aph-1	Mental Disorders|Nervous System Diseases
aPKC	Congenital, Hereditary, and Neonatal Diseases and Abnormalities|Digestive System Diseases|Endocrine System Diseases|Female Urogenital Diseases and Pregnancy Complications|Neoplasms|Nervous System Diseases|Pathological Conditions, Signs and Symptoms|Skin and Connective Tissue Diseases
Aplip1	Mental Disorders|Nervous System Diseases
app	Pathological Conditions, Signs and Symptoms
Appl	Congenital, Hereditary, and Neonatal Diseases and Abnormalities|Disorders of Environmental Origin|Mental Disorders|Neoplasms|Nervous System Diseases|Pathological Conditions, Signs and Symptoms
Aprt	Pathological Conditions, Signs and Symptoms
AR-2	Cardiovascular Diseases|Pathological Conditions, Signs and Symptoms
ara	Congenital, Hereditary, and Neonatal Diseases and Abnormalities|Neoplasms|Nervous System Diseases
aret	Congenital, Hereditary, and Neonatal Diseases and Abnormalities|Musculoskeletal Diseases|Nervous System Diseases
Arf102F	Disorders of Environmental Origin|Pathological Conditions, Signs and Symptoms
arg	Pathological Conditions, Signs and Symptoms
Argk	Bacterial Infections and Mycoses
Ark	Congenital, Hereditary, and Neonatal Diseases and Abnormalities|Disorders of Environmental Origin|Eye Diseases|Male Urogenital Diseases|Mental Disorders|Neoplasms|Nervous System Diseases|Pathological Conditions, Signs and Symptoms
arm	Congenital, Hereditary, and Neonatal Diseases and Abnormalities|Digestive System Diseases|Endocrine System Diseases|Eye Diseases|Female Urogenital Diseases and Pregnancy Complications|Mental Disorders|Musculoskeletal Diseases|Neoplasms|Nervous System Diseases|Pathological Conditions, Signs and Symptoms|Skin and Connective Tissue Diseases|Stomatognathic Diseases
armi	Disorders of Environmental Origin
Arp14D	Congenital, Hereditary, and Neonatal Diseases and Abnormalities
Arp66B	Congenital, Hereditary, and Neonatal Diseases and Abnormalities
arr	Congenital, Hereditary, and Neonatal Diseases and Abnormalities|Digestive System Diseases|Neoplasms
Arr1	Eye Diseases|Nervous System Diseases
Arr2	Eye Diseases|Nervous System Diseases|Pathological Conditions, Signs and Symptoms
As	Congenital, Hereditary, and Neonatal Diseases and Abnormalities|Mental Disorders|Nervous System Diseases|Pathological Conditions, Signs and Symptoms
Asator	Disorders of Environmental Origin|Pathological Conditions, Signs and Symptoms
ase	Congenital, Hereditary, and Neonatal Diseases and Abnormalities|Nervous System Diseases|Nutritional and Metabolic Diseases|Pathological Conditions, Signs and Symptoms
ash1	Congenital, Hereditary, and Neonatal Diseases and Abnormalities|Neoplasms|Pathological Conditions, Signs and Symptoms
ash2	Pathological Conditions, Signs and Symptoms
asp	Congenital, Hereditary, and Neonatal Diseases and Abnormalities|Female Urogenital Diseases and Pregnancy Complications|Mental Disorders|Nervous System Diseases|Pathological Conditions, Signs and Symptoms
Asph	Nervous System Diseases|Pathological Conditions, Signs and Symptoms
Asx	Congenital, Hereditary, and Neonatal Diseases and Abnormalities|Pathological Conditions, Signs and Symptoms
Ate1	Nervous System Diseases
Atg1	Congenital, Hereditary, and Neonatal Diseases and Abnormalities|Eye Diseases
Atg12	Nervous System Diseases
Atg2	Pathological Conditions, Signs and Symptoms
Atg6	Nervous System Diseases|Pathological Conditions, Signs and Symptoms
Atg8a	Nutritional and Metabolic Diseases|Pathological Conditions, Signs and Symptoms
ato	Congenital, Hereditary, and Neonatal Diseases and Abnormalities|Endocrine System Diseases|Eye Diseases|Mental Disorders|Neoplasms|Nervous System Diseases|Pathological Conditions, Signs and Symptoms
ATP6	Congenital, Hereditary, and Neonatal Diseases and Abnormalities|Mental Disorders|Nervous System Diseases|Nutritional and Metabolic Diseases|Pathological Conditions, Signs and Symptoms
ATP7	Congenital, Hereditary, and Neonatal Diseases and Abnormalities|Mental Disorders|Nervous System Diseases|Nutritional and Metabolic Diseases|Pathological Conditions, Signs and Symptoms|Skin and Connective Tissue Diseases
Atpalpha	Nervous System Diseases|Pathological Conditions, Signs and Symptoms
ATPCL	Nutritional and Metabolic Diseases|Pathological Conditions, Signs and Symptoms
ATPsyn-beta	Eye Diseases|Nutritional and Metabolic Diseases|Pathological Conditions, Signs and Symptoms
Atx-1	Congenital, Hereditary, and Neonatal Diseases and Abnormalities|Nervous System Diseases|Pathological Conditions, Signs and Symptoms
Atx2	Congenital, Hereditary, and Neonatal Diseases and Abnormalities|Mental Disorders|Nervous System Diseases
aub	Disorders of Environmental Origin|Endocrine System Diseases|Female Urogenital Diseases and Pregnancy Complications|Male Urogenital Diseases|Pathological Conditions, Signs and Symptoms
aur	Neoplasms|Pathological Conditions, Signs and Symptoms
aux	Eye Diseases
awd	Congenital, Hereditary, and Neonatal Diseases and Abnormalities|Female Urogenital Diseases and Pregnancy Complications|Male Urogenital Diseases|Neoplasms|Nervous System Diseases|Pathological Conditions, Signs and Symptoms
Awh	Pathological Conditions, Signs and Symptoms
Axn	Congenital, Hereditary, and Neonatal Diseases and Abnormalities|Digestive System Diseases|Neoplasms
b	Disorders of Environmental Origin|Nervous System Diseases|Pathological Conditions, Signs and Symptoms
B52	Congenital, Hereditary, and Neonatal Diseases and Abnormalities
bab1	Female Urogenital Diseases and Pregnancy Complications
bab2	Female Urogenital Diseases and Pregnancy Complications
babo	Pathological Conditions, Signs and Symptoms
bap	Eye Diseases|Musculoskeletal Diseases|Nervous System Diseases
barr	Disorders of Environmental Origin
baz	Congenital, Hereditary, and Neonatal Diseases and Abnormalities|Neoplasms|Nervous System Diseases|Pathological Conditions, Signs and Symptoms
BBS1	Congenital, Hereditary, and Neonatal Diseases and Abnormalities|Mental Disorders|Nervous System Diseases|Pathological Conditions, Signs and Symptoms
BBS4	Congenital, Hereditary, and Neonatal Diseases and Abnormalities|Mental Disorders|Nervous System Diseases|Pathological Conditions, Signs and Symptoms
bcd	Congenital, Hereditary, and Neonatal Diseases and Abnormalities|Digestive System Diseases|Female Urogenital Diseases and Pregnancy Complications|Hemic and Lymphatic Diseases|Immune System Diseases|Mental Disorders|Neoplasms|Nervous System Diseases|Pathological Conditions, Signs and Symptoms|Skin and Connective Tissue Diseases
bchs	Pathological Conditions, Signs and Symptoms
bcn92	Pathological Conditions, Signs and Symptoms
beat-Ia	Disorders of Environmental Origin|Pathological Conditions, Signs and Symptoms
beat-Ib	Disorders of Environmental Origin|Pathological Conditions, Signs and Symptoms
bel	Male Urogenital Diseases
Bem46	Pathological Conditions, Signs and Symptoms
ben	Nervous System Diseases|Pathological Conditions, Signs and Symptoms
Best1	Eye Diseases
Best2	Eye Diseases
Best3	Eye Diseases
beta4GalNAcTA	Congenital, Hereditary, and Neonatal Diseases and Abnormalities|Mental Disorders|Nervous System Diseases|Pathological Conditions, Signs and Symptoms
beta4GalT7	Congenital, Hereditary, and Neonatal Diseases and Abnormalities|Pathological Conditions, Signs and Symptoms
betaCop	Congenital, Hereditary, and Neonatal Diseases and Abnormalities
betaInt-nu	Nervous System Diseases|Pathological Conditions, Signs and Symptoms
beta-Spec	Congenital, Hereditary, and Neonatal Diseases and Abnormalities|Hemic and Lymphatic Diseases|Mental Disorders|Nervous System Diseases
betaTub56D	Congenital, Hereditary, and Neonatal Diseases and Abnormalities|Nervous System Diseases|Pathological Conditions, Signs and Symptoms
betaTub60D	Male Urogenital Diseases|Pathological Conditions, Signs and Symptoms
betaTub85D	Disorders of Environmental Origin|Endocrine System Diseases|Female Urogenital Diseases and Pregnancy Complications|Male Urogenital Diseases|Neoplasms|Pathological Conditions, Signs and Symptoms
betaTub97EF	Congenital, Hereditary, and Neonatal Diseases and Abnormalities|Nervous System Diseases|Pathological Conditions, Signs and Symptoms
Bgb	Neoplasms|Pathological Conditions, Signs and Symptoms
bgcn	Endocrine System Diseases|Neoplasms|Nutritional and Metabolic Diseases|Pathological Conditions, Signs and Symptoms
bgm	Congenital, Hereditary, and Neonatal Diseases and Abnormalities|Disorders of Environmental Origin|Endocrine System Diseases|Nervous System Diseases|Nutritional and Metabolic Diseases|Pathological Conditions, Signs and Symptoms
B-H1	Pathological Conditions, Signs and Symptoms
B-H2	Pathological Conditions, Signs and Symptoms
bi	Congenital, Hereditary, and Neonatal Diseases and Abnormalities|Endocrine System Diseases|Female Urogenital Diseases and Pregnancy Complications|Immune System Diseases|Male Urogenital Diseases|Neoplasms|Pathological Conditions, Signs and Symptoms
bib	Female Urogenital Diseases and Pregnancy Complications|Male Urogenital Diseases|Neoplasms|Nervous System Diseases|Pathological Conditions, Signs and Symptoms
bic	Pathological Conditions, Signs and Symptoms
BicC	Disorders of Environmental Origin|Pathological Conditions, Signs and Symptoms
BicD	Disorders of Environmental Origin|Endocrine System Diseases|Neoplasms|Pathological Conditions, Signs and Symptoms
Bili	Cardiovascular Diseases|Pathological Conditions, Signs and Symptoms
bin	Pathological Conditions, Signs and Symptoms
Bj1	Congenital, Hereditary, and Neonatal Diseases and Abnormalities|Eye Diseases|Pathological Conditions, Signs and Symptoms
blw	Male Urogenital Diseases|Nutritional and Metabolic Diseases
Bmcp	Pathological Conditions, Signs and Symptoms
bmm	Nutritional and Metabolic Diseases|Pathological Conditions, Signs and Symptoms
bnk	Pathological Conditions, Signs and Symptoms
bnl	Congenital, Hereditary, and Neonatal Diseases and Abnormalities|Musculoskeletal Diseases|Pathological Conditions, Signs and Symptoms
boca	Congenital, Hereditary, and Neonatal Diseases and Abnormalities
bol	Male Urogenital Diseases|Pathological Conditions, Signs and Symptoms
bon	Congenital, Hereditary, and Neonatal Diseases and Abnormalities|Endocrine System Diseases|Neoplasms
bond	Nutritional and Metabolic Diseases
boss	Female Urogenital Diseases and Pregnancy Complications|Male Urogenital Diseases|Neoplasms|Pathological Conditions, Signs and Symptoms
botv	Congenital, Hereditary, and Neonatal Diseases and Abnormalities|Musculoskeletal Diseases|Neoplasms
bowl	Pathological Conditions, Signs and Symptoms
brat	Neoplasms|Nervous System Diseases|Pathological Conditions, Signs and Symptoms
brk	Neoplasms|Pathological Conditions, Signs and Symptoms
brm	Congenital, Hereditary, and Neonatal Diseases and Abnormalities|Digestive System Diseases|Eye Diseases|Musculoskeletal Diseases|Neoplasms|Nervous System Diseases|Pathological Conditions, Signs and Symptoms
brn	Female Urogenital Diseases and Pregnancy Complications
Bro	Neoplasms|Pathological Conditions, Signs and Symptoms
brp	Eye Diseases|Nervous System Diseases|Pathological Conditions, Signs and Symptoms
bru-2	Congenital, Hereditary, and Neonatal Diseases and Abnormalities|Musculoskeletal Diseases|Nervous System Diseases
bru-3	Congenital, Hereditary, and Neonatal Diseases and Abnormalities|Musculoskeletal Diseases|Nervous System Diseases
Bruce	Pathological Conditions, Signs and Symptoms
bs	Disorders of Environmental Origin|Female Urogenital Diseases and Pregnancy Complications|Male Urogenital Diseases|Mental Disorders|Neoplasms|Nervous System Diseases|Pathological Conditions, Signs and Symptoms
bsf	Congenital, Hereditary, and Neonatal Diseases and Abnormalities|Nervous System Diseases
Bsg	Male Urogenital Diseases|Nutritional and Metabolic Diseases
bsh	Pathological Conditions, Signs and Symptoms
bsk	Bacterial Infections and Mycoses|Congenital, Hereditary, and Neonatal Diseases and Abnormalities|Disorders of Environmental Origin|Endocrine System Diseases|Eye Diseases|Mental Disorders|Neoplasms|Nervous System Diseases|Parasitic Diseases|Pathological Conditions, Signs and Symptoms
bt	Cardiovascular Diseases|Disorders of Environmental Origin|Pathological Conditions, Signs and Symptoms
btd	Pathological Conditions, Signs and Symptoms
Btk29A	Neoplasms
btl	Congenital, Hereditary, and Neonatal Diseases and Abnormalities|Eye Diseases|Female Urogenital Diseases and Pregnancy Complications|Male Urogenital Diseases|Mental Disorders|Musculoskeletal Diseases|Neoplasms|Nervous System Diseases|Pathological Conditions, Signs and Symptoms
btsz	Pathological Conditions, Signs and Symptoms
btv	Pathological Conditions, Signs and Symptoms
Bub3	Pathological Conditions, Signs and Symptoms
BubR1	Congenital, Hereditary, and Neonatal Diseases and Abnormalities|Disorders of Environmental Origin|Pathological Conditions, Signs and Symptoms
Buffy	Congenital, Hereditary, and Neonatal Diseases and Abnormalities|Disorders of Environmental Origin|Eye Diseases|Nervous System Diseases|Pathological Conditions, Signs and Symptoms
bw	Cardiovascular Diseases|Congenital, Hereditary, and Neonatal Diseases and Abnormalities|Mental Disorders|Nervous System Diseases|Pathological Conditions, Signs and Symptoms
Bx	Nervous System Diseases|Pathological Conditions, Signs and Symptoms
byn	Congenital, Hereditary, and Neonatal Diseases and Abnormalities|Digestive System Diseases|Endocrine System Diseases|Immune System Diseases
Bzd	Nutritional and Metabolic Diseases
c(3)G	Disorders of Environmental Origin|Female Urogenital Diseases and Pregnancy Complications|Pathological Conditions, Signs and Symptoms
C15	Hemic and Lymphatic Diseases|Immune System Diseases|Neoplasms
C1GalTA	Female Urogenital Diseases and Pregnancy Complications|Immune System Diseases|Male Urogenital Diseases
C3G	Nervous System Diseases|Otorhinolaryngologic Diseases|Pathological Conditions, Signs and Symptoms
ca	Male Urogenital Diseases|Pathological Conditions, Signs and Symptoms|Skin and Connective Tissue Diseases
Ca-alpha1D	Congenital, Hereditary, and Neonatal Diseases and Abnormalities|Disorders of Environmental Origin|Neoplasms|Pathological Conditions, Signs and Symptoms
CaBP1	Disorders of Environmental Origin
cac	Congenital, Hereditary, and Neonatal Diseases and Abnormalities|Eye Diseases|Neoplasms|Nervous System Diseases|Pathological Conditions, Signs and Symptoms
cact	Bacterial Infections and Mycoses|Congenital, Hereditary, and Neonatal Diseases and Abnormalities|Disorders of Environmental Origin|Female Urogenital Diseases and Pregnancy Complications|Musculoskeletal Diseases|Neoplasms|Nervous System Diseases|Pathological Conditions, Signs and Symptoms
cactin	Female Urogenital Diseases and Pregnancy Complications
cad	Female Urogenital Diseases and Pregnancy Complications|Neoplasms|Nervous System Diseases|Pathological Conditions, Signs and Symptoms
CadN	Neoplasms|Pathological Conditions, Signs and Symptoms
CadN2	Neoplasms
Caf1	Disorders of Environmental Origin|Neoplasms|Pathological Conditions, Signs and Symptoms
CAH1	Congenital, Hereditary, and Neonatal Diseases and Abnormalities|Disorders of Environmental Origin|Mental Disorders|Nervous System Diseases|Pathological Conditions, Signs and Symptoms
Caki	Congenital, Hereditary, and Neonatal Diseases and Abnormalities|Eye Diseases|Neoplasms
CalpB	Pathological Conditions, Signs and Symptoms
Calx	Pathological Conditions, Signs and Symptoms
Cam	Pathological Conditions, Signs and Symptoms
CaMKI	Disorders of Environmental Origin|Mental Disorders|Nervous System Diseases|Pathological Conditions, Signs and Symptoms
CaMKII	Disorders of Environmental Origin|Mental Disorders|Nervous System Diseases|Pathological Conditions, Signs and Symptoms
Camta	Neoplasms|Nervous System Diseases
can	Pathological Conditions, Signs and Symptoms
cana	Disorders of Environmental Origin|Pathological Conditions, Signs and Symptoms
Ca-P60A	Cardiovascular Diseases|Congenital, Hereditary, and Neonatal Diseases and Abnormalities|Mental Disorders|Nervous System Diseases|Pathological Conditions, Signs and Symptoms|Skin and Connective Tissue Diseases
Cap-D3	Neoplasms|Pathological Conditions, Signs and Symptoms
caps	Neoplasms|Nervous System Diseases
Caps	Pathological Conditions, Signs and Symptoms
capt	Congenital, Hereditary, and Neonatal Diseases and Abnormalities|Hemic and Lymphatic Diseases|Immune System Diseases|Nutritional and Metabolic Diseases
capu	Congenital, Hereditary, and Neonatal Diseases and Abnormalities|Female Urogenital Diseases and Pregnancy Complications|Musculoskeletal Diseases
car	Congenital, Hereditary, and Neonatal Diseases and Abnormalities|Eye Diseases|Hemic and Lymphatic Diseases|Nutritional and Metabolic Diseases|Pathological Conditions, Signs and Symptoms|Skin and Connective Tissue Diseases
Cas	Congenital, Hereditary, and Neonatal Diseases and Abnormalities
Cat	Bacterial Infections and Mycoses|Congenital, Hereditary, and Neonatal Diseases and Abnormalities|Disorders of Environmental Origin|Eye Diseases|Nutritional and Metabolic Diseases
cathD	Congenital, Hereditary, and Neonatal Diseases and Abnormalities|Nervous System Diseases|Nutritional and Metabolic Diseases
Catsup	Neoplasms|Nervous System Diseases|Pathological Conditions, Signs and Symptoms
caup	Congenital, Hereditary, and Neonatal Diseases and Abnormalities|Neoplasms|Nervous System Diseases
caz	Neoplasms
Cbl	Neoplasms|Pathological Conditions, Signs and Symptoms
Cbp53E	Congenital, Hereditary, and Neonatal Diseases and Abnormalities|Eye Diseases|Nervous System Diseases|Pathological Conditions, Signs and Symptoms
cbt	Nutritional and Metabolic Diseases
cbx	Congenital, Hereditary, and Neonatal Diseases and Abnormalities|Neoplasms|Pathological Conditions, Signs and Symptoms
CcapR	Congenital, Hereditary, and Neonatal Diseases and Abnormalities|Mental Disorders|Nervous System Diseases|Pathological Conditions, Signs and Symptoms
Cct1	Congenital, Hereditary, and Neonatal Diseases and Abnormalities|Nervous System Diseases
Cct2	Congenital, Hereditary, and Neonatal Diseases and Abnormalities
Cctgamma	Congenital, Hereditary, and Neonatal Diseases and Abnormalities|Mental Disorders|Nervous System Diseases|Pathological Conditions, Signs and Symptoms
CDase	Pathological Conditions, Signs and Symptoms
cdc2	Congenital, Hereditary, and Neonatal Diseases and Abnormalities|Disorders of Environmental Origin|Eye Diseases|Female Urogenital Diseases and Pregnancy Complications|Male Urogenital Diseases|Neoplasms|Nutritional and Metabolic Diseases|Pathological Conditions, Signs and Symptoms
Cdc27	Disorders of Environmental Origin|Pathological Conditions, Signs and Symptoms
cdc2c	Congenital, Hereditary, and Neonatal Diseases and Abnormalities|Eye Diseases|Female Urogenital Diseases and Pregnancy Complications|Neoplasms|Pathological Conditions, Signs and Symptoms
Cdc42	Bacterial Infections and Mycoses|Congenital, Hereditary, and Neonatal Diseases and Abnormalities|Digestive System Diseases|Disorders of Environmental Origin|Neoplasms|Pathological Conditions, Signs and Symptoms
Cdep	Congenital, Hereditary, and Neonatal Diseases and Abnormalities|Mental Disorders|Nervous System Diseases|Pathological Conditions, Signs and Symptoms
Cdk4	Congenital, Hereditary, and Neonatal Diseases and Abnormalities|Eye Diseases|Neoplasms|Nervous System Diseases|Nutritional and Metabolic Diseases|Pathological Conditions, Signs and Symptoms
Cdk5	Congenital, Hereditary, and Neonatal Diseases and Abnormalities|Eye Diseases|Mental Disorders|Nervous System Diseases|Pathological Conditions, Signs and Symptoms
Cdk5alpha	Mental Disorders|Neoplasms|Nervous System Diseases|Pathological Conditions, Signs and Symptoms
Cdk7	Pathological Conditions, Signs and Symptoms
CdsA	Eye Diseases
cenG1A	Pathological Conditions, Signs and Symptoms
Cep135	Male Urogenital Diseases
cg	Congenital, Hereditary, and Neonatal Diseases and Abnormalities|Neoplasms
CG10166	Congenital, Hereditary, and Neonatal Diseases and Abnormalities|Mental Disorders|Nervous System Diseases|Pathological Conditions, Signs and Symptoms
CG10251	Congenital, Hereditary, and Neonatal Diseases and Abnormalities|Nutritional and Metabolic Diseases
CG10262	Disorders of Environmental Origin
CG10359	Pathological Conditions, Signs and Symptoms
CG10373	Disorders of Environmental Origin
CG10399	Congenital, Hereditary, and Neonatal Diseases and Abnormalities|Mental Disorders|Nervous System Diseases|Pathological Conditions, Signs and Symptoms
CG10470	Pathological Conditions, Signs and Symptoms
CG10472	Pathological Conditions, Signs and Symptoms
CG10474	Congenital, Hereditary, and Neonatal Diseases and Abnormalities|Mental Disorders|Nervous System Diseases|Pathological Conditions, Signs and Symptoms
CG10621	Congenital, Hereditary, and Neonatal Diseases and Abnormalities|Nervous System Diseases|Nutritional and Metabolic Diseases
CG10623	Congenital, Hereditary, and Neonatal Diseases and Abnormalities|Nervous System Diseases
CG10650	Nervous System Diseases
CG10663	Cardiovascular Diseases|Pathological Conditions, Signs and Symptoms
CG10671	Endocrine System Diseases|Nutritional and Metabolic Diseases
CG10688	Congenital, Hereditary, and Neonatal Diseases and Abnormalities|Mental Disorders|Nervous System Diseases|Pathological Conditions, Signs and Symptoms
CG10839	Disorders of Environmental Origin
CG10859	Congenital, Hereditary, and Neonatal Diseases and Abnormalities
CG10931	Pathological Conditions, Signs and Symptoms
CG11055	Nutritional and Metabolic Diseases|Pathological Conditions, Signs and Symptoms
CG11089	Nutritional and Metabolic Diseases
CG11093	Pathological Conditions, Signs and Symptoms
CG11136	Pathological Conditions, Signs and Symptoms
CG11151	Nutritional and Metabolic Diseases
CG11152	Pathological Conditions, Signs and Symptoms
CG11159	Pathological Conditions, Signs and Symptoms
CG11198	Disorders of Environmental Origin|Nutritional and Metabolic Diseases|Pathological Conditions, Signs and Symptoms
CG1126	Congenital, Hereditary, and Neonatal Diseases and Abnormalities|Eye Diseases|Nervous System Diseases|Nutritional and Metabolic Diseases
CG11350	Nervous System Diseases|Pathological Conditions, Signs and Symptoms
CG11425	Pathological Conditions, Signs and Symptoms
CG11426	Pathological Conditions, Signs and Symptoms
CG11584	Nervous System Diseases|Pathological Conditions, Signs and Symptoms
CG11659	Nutritional and Metabolic Diseases
CG11669	Nutritional and Metabolic Diseases|Pathological Conditions, Signs and Symptoms
CG11796	Congenital, Hereditary, and Neonatal Diseases and Abnormalities|Nervous System Diseases|Nutritional and Metabolic Diseases
CG11865	Pathological Conditions, Signs and Symptoms
CG11909	Nutritional and Metabolic Diseases|Pathological Conditions, Signs and Symptoms
CG11913	Congenital, Hereditary, and Neonatal Diseases and Abnormalities|Mental Disorders|Nervous System Diseases|Pathological Conditions, Signs and Symptoms
CG11919	Congenital, Hereditary, and Neonatal Diseases and Abnormalities|Nervous System Diseases|Pathological Conditions, Signs and Symptoms
CG12014	Congenital, Hereditary, and Neonatal Diseases and Abnormalities|Mental Disorders|Nervous System Diseases|Pathological Conditions, Signs and Symptoms
CG12026	Nervous System Diseases|Otorhinolaryngologic Diseases|Pathological Conditions, Signs and Symptoms
CG12030	Congenital, Hereditary, and Neonatal Diseases and Abnormalities|Nervous System Diseases|Pathological Conditions, Signs and Symptoms
CG1208	Nutritional and Metabolic Diseases
CG12203	Congenital, Hereditary, and Neonatal Diseases and Abnormalities|Mental Disorders|Nervous System Diseases|Pathological Conditions, Signs and Symptoms
CG12370	Male Urogenital Diseases
CG12428	Nutritional and Metabolic Diseases
CG12448	Pathological Conditions, Signs and Symptoms
CG12455	Disorders of Environmental Origin|Pathological Conditions, Signs and Symptoms
CG12477	Nervous System Diseases
CG12582	Congenital, Hereditary, and Neonatal Diseases and Abnormalities|Mental Disorders|Nervous System Diseases|Pathological Conditions, Signs and Symptoms
CG12734	Neoplasms|Pathological Conditions, Signs and Symptoms
CG1291	Congenital, Hereditary, and Neonatal Diseases and Abnormalities|Nervous System Diseases|Pathological Conditions, Signs and Symptoms
CG12963	Nutritional and Metabolic Diseases
CG1315	Congenital, Hereditary, and Neonatal Diseases and Abnormalities|Mental Disorders|Nervous System Diseases|Pathological Conditions, Signs and Symptoms
CG13243	Pathological Conditions, Signs and Symptoms
CG13397	Congenital, Hereditary, and Neonatal Diseases and Abnormalities|Pathological Conditions, Signs and Symptoms
CG13511	Congenital, Hereditary, and Neonatal Diseases and Abnormalities|Nervous System Diseases
CG13627	Pathological Conditions, Signs and Symptoms
CG13630	Pathological Conditions, Signs and Symptoms
CG13646	Pathological Conditions, Signs and Symptoms
CG13895	Nervous System Diseases
CG14022	Cardiovascular Diseases
CG14073	Pathological Conditions, Signs and Symptoms
CG14133	Congenital, Hereditary, and Neonatal Diseases and Abnormalities|Eye Diseases|Hemic and Lymphatic Diseases|Nutritional and Metabolic Diseases|Skin and Connective Tissue Diseases
CG14145	Congenital, Hereditary, and Neonatal Diseases and Abnormalities|Eye Diseases|Hemic and Lymphatic Diseases|Nutritional and Metabolic Diseases|Skin and Connective Tissue Diseases
CG14149	Congenital, Hereditary, and Neonatal Diseases and Abnormalities|Eye Diseases|Hemic and Lymphatic Diseases|Nutritional and Metabolic Diseases|Skin and Connective Tissue Diseases
CG14291	Congenital, Hereditary, and Neonatal Diseases and Abnormalities|Mental Disorders|Nervous System Diseases|Pathological Conditions, Signs and Symptoms
CG14562	Congenital, Hereditary, and Neonatal Diseases and Abnormalities|Eye Diseases|Hemic and Lymphatic Diseases|Nutritional and Metabolic Diseases|Skin and Connective Tissue Diseases
CG1461	Congenital, Hereditary, and Neonatal Diseases and Abnormalities|Nervous System Diseases|Pathological Conditions, Signs and Symptoms
CG14709	Pathological Conditions, Signs and Symptoms
CG14815	Congenital, Hereditary, and Neonatal Diseases and Abnormalities|Mental Disorders|Nervous System Diseases
CG14934	Nutritional and Metabolic Diseases|Pathological Conditions, Signs and Symptoms
CG14935	Nutritional and Metabolic Diseases|Pathological Conditions, Signs and Symptoms
CG15096	Cardiovascular Diseases|Nutritional and Metabolic Diseases
CG15117	Congenital, Hereditary, and Neonatal Diseases and Abnormalities|Mental Disorders|Nervous System Diseases|Pathological Conditions, Signs and Symptoms
CG1516	Congenital, Hereditary, and Neonatal Diseases and Abnormalities|Disorders of Environmental Origin|Mental Disorders|Nervous System Diseases|Pathological Conditions, Signs and Symptoms
CG15253	Disorders of Environmental Origin|Pathological Conditions, Signs and Symptoms
CG15254	Pathological Conditions, Signs and Symptoms
CG15255	Disorders of Environmental Origin
CG15262	Disorders of Environmental Origin
CG15267	Disorders of Environmental Origin|Pathological Conditions, Signs and Symptoms
CG15269	Pathological Conditions, Signs and Symptoms
CG15279	Disorders of Environmental Origin|Pathological Conditions, Signs and Symptoms
CG15283	Pathological Conditions, Signs and Symptoms
CG15306	Cardiovascular Diseases
CG15406	Nutritional and Metabolic Diseases
CG15479	Disorders of Environmental Origin
CG15533	Nutritional and Metabolic Diseases
CG15534	Nervous System Diseases|Pathological Conditions, Signs and Symptoms
CG15651	Congenital, Hereditary, and Neonatal Diseases and Abnormalities|Mental Disorders|Nervous System Diseases|Pathological Conditions, Signs and Symptoms
CG15829	Pathological Conditions, Signs and Symptoms
CG15914	Pathological Conditions, Signs and Symptoms
CG1597	Congenital, Hereditary, and Neonatal Diseases and Abnormalities|Nervous System Diseases
CG1607	Congenital, Hereditary, and Neonatal Diseases and Abnormalities|Mental Disorders|Nervous System Diseases|Pathological Conditions, Signs and Symptoms
CG1628	Congenital, Hereditary, and Neonatal Diseases and Abnormalities|Nervous System Diseases|Pathological Conditions, Signs and Symptoms
CG16713	Pathological Conditions, Signs and Symptoms
CG16758	Congenital, Hereditary, and Neonatal Diseases and Abnormalities|Mental Disorders|Nervous System Diseases|Pathological Conditions, Signs and Symptoms
CG16799	Pathological Conditions, Signs and Symptoms
CG16857	Eye Diseases
CG16863	Pathological Conditions, Signs and Symptoms
CG16865	Pathological Conditions, Signs and Symptoms
CG16879	Disorders of Environmental Origin|Pathological Conditions, Signs and Symptoms
CG16890	Pathological Conditions, Signs and Symptoms
CG16899	Congenital, Hereditary, and Neonatal Diseases and Abnormalities|Mental Disorders|Nervous System Diseases|Pathological Conditions, Signs and Symptoms
CG17119	Congenital, Hereditary, and Neonatal Diseases and Abnormalities|Eye Diseases|Nervous System Diseases|Nutritional and Metabolic Diseases
CG17121	Disorders of Environmental Origin
CG17191	Nutritional and Metabolic Diseases
CG17192	Nutritional and Metabolic Diseases
CG17292	Nutritional and Metabolic Diseases
CG1732	Congenital, Hereditary, and Neonatal Diseases and Abnormalities|Mental Disorders|Nervous System Diseases|Pathological Conditions, Signs and Symptoms
CG17323	Nutritional and Metabolic Diseases
CG17328	Pathological Conditions, Signs and Symptoms
CG17329	Disorders of Environmental Origin|Pathological Conditions, Signs and Symptoms
CG17331	Disorders of Environmental Origin
CG17341	Disorders of Environmental Origin|Pathological Conditions, Signs and Symptoms
CG17528	Congenital, Hereditary, and Neonatal Diseases and Abnormalities|Mental Disorders|Nervous System Diseases|Pathological Conditions, Signs and Symptoms
CG1753	Congenital, Hereditary, and Neonatal Diseases and Abnormalities|Mental Disorders|Nervous System Diseases|Pathological Conditions, Signs and Symptoms
CG17593	Neoplasms
CG17691	Congenital, Hereditary, and Neonatal Diseases and Abnormalities|Mental Disorders|Nervous System Diseases|Pathological Conditions, Signs and Symptoms
CG17739	Eye Diseases
CG1774	Nutritional and Metabolic Diseases
CG1791	Pathological Conditions, Signs and Symptoms
CG18003	Nutritional and Metabolic Diseases
CG18063	Pathological Conditions, Signs and Symptoms
CG1809	Nervous System Diseases|Pathological Conditions, Signs and Symptoms
CG18095	Pathological Conditions, Signs and Symptoms
CG18177	Pathological Conditions, Signs and Symptoms
CG1827	Congenital, Hereditary, and Neonatal Diseases and Abnormalities|Mental Disorders|Nervous System Diseases|Pathological Conditions, Signs and Symptoms
CG18278	Congenital, Hereditary, and Neonatal Diseases and Abnormalities|Mental Disorders|Nervous System Diseases|Pathological Conditions, Signs and Symptoms
CG18420	Pathological Conditions, Signs and Symptoms
CG18477	Disorders of Environmental Origin|Pathological Conditions, Signs and Symptoms
CG18478	Disorders of Environmental Origin|Pathological Conditions, Signs and Symptoms
CG18594	Bacterial Infections and Mycoses
CG18609	Nutritional and Metabolic Diseases
CG1882	Congenital, Hereditary, and Neonatal Diseases and Abnormalities|Nervous System Diseases|Pathological Conditions, Signs and Symptoms
CG1889	Pathological Conditions, Signs and Symptoms
CG1910	Pathological Conditions, Signs and Symptoms
CG1951	Disorders of Environmental Origin
CG1970	Congenital, Hereditary, and Neonatal Diseases and Abnormalities|Mental Disorders|Nervous System Diseases|Pathological Conditions, Signs and Symptoms
CG2014	Congenital, Hereditary, and Neonatal Diseases and Abnormalities|Mental Disorders|Nervous System Diseases
CG2104	Disorders of Environmental Origin|Pathological Conditions, Signs and Symptoms
CG2118	Congenital, Hereditary, and Neonatal Diseases and Abnormalities|Disorders of Environmental Origin|Mental Disorders|Nervous System Diseases|Pathological Conditions, Signs and Symptoms
CG2150	Pathological Conditions, Signs and Symptoms
CG2187	Congenital, Hereditary, and Neonatal Diseases and Abnormalities|Nervous System Diseases|Pathological Conditions, Signs and Symptoms
CG2219	Pathological Conditions, Signs and Symptoms
CG2316	Pathological Conditions, Signs and Symptoms
Cg25C	Disorders of Environmental Origin|Neoplasms|Pathological Conditions, Signs and Symptoms
CG2658	Pathological Conditions, Signs and Symptoms
CG2678	Pathological Conditions, Signs and Symptoms
CG2765	Nutritional and Metabolic Diseases
CG2846	Pathological Conditions, Signs and Symptoms
CG30077	Congenital, Hereditary, and Neonatal Diseases and Abnormalities|Eye Diseases|Hemic and Lymphatic Diseases|Nutritional and Metabolic Diseases|Skin and Connective Tissue Diseases
CG3011	Nutritional and Metabolic Diseases
CG30265	Congenital, Hereditary, and Neonatal Diseases and Abnormalities|Musculoskeletal Diseases|Nervous System Diseases|Nutritional and Metabolic Diseases
CG30269	Congenital, Hereditary, and Neonatal Diseases and Abnormalities|Nervous System Diseases
CG30272	Congenital, Hereditary, and Neonatal Diseases and Abnormalities|Musculoskeletal Diseases|Nervous System Diseases|Nutritional and Metabolic Diseases
CG30273	Congenital, Hereditary, and Neonatal Diseases and Abnormalities|Nervous System Diseases
CG30280	Pathological Conditions, Signs and Symptoms
CG30281	Pathological Conditions, Signs and Symptoms
CG30359	Nutritional and Metabolic Diseases|Pathological Conditions, Signs and Symptoms
CG3036	Congenital, Hereditary, and Neonatal Diseases and Abnormalities|Nervous System Diseases
CG30360	Nutritional and Metabolic Diseases|Pathological Conditions, Signs and Symptoms
CG30382	Disorders of Environmental Origin
CG3078	Pathological Conditions, Signs and Symptoms
CG31012	Nervous System Diseases|Pathological Conditions, Signs and Symptoms
CG31029	Congenital, Hereditary, and Neonatal Diseases and Abnormalities
CG31058	Nervous System Diseases
CG31075	Nutritional and Metabolic Diseases
CG31116	Congenital, Hereditary, and Neonatal Diseases and Abnormalities|Mental Disorders|Nervous System Diseases|Pathological Conditions, Signs and Symptoms
CG31126	Pathological Conditions, Signs and Symptoms
CG31139	Nutritional and Metabolic Diseases
CG31140	Disorders of Environmental Origin|Pathological Conditions, Signs and Symptoms
CG31235	Pathological Conditions, Signs and Symptoms
CG31665	Cardiovascular Diseases
CG3168	Nervous System Diseases|Pathological Conditions, Signs and Symptoms
CG31731	Disorders of Environmental Origin|Pathological Conditions, Signs and Symptoms
CG31742	Disorders of Environmental Origin
CG31814	Disorders of Environmental Origin|Pathological Conditions, Signs and Symptoms
CG31821	Pathological Conditions, Signs and Symptoms
CG31823	Disorders of Environmental Origin|Pathological Conditions, Signs and Symptoms
CG31832	Disorders of Environmental Origin|Pathological Conditions, Signs and Symptoms
CG3184	Nervous System Diseases
CG32000	Pathological Conditions, Signs and Symptoms
CG32079	Nervous System Diseases|Nutritional and Metabolic Diseases
CG32081	Nervous System Diseases|Nutritional and Metabolic Diseases
CG3209	Nervous System Diseases|Nutritional and Metabolic Diseases
CG32138	Pathological Conditions, Signs and Symptoms
CG3216	Cardiovascular Diseases|Pathological Conditions, Signs and Symptoms
CG32191	Congenital, Hereditary, and Neonatal Diseases and Abnormalities|Mental Disorders|Nervous System Diseases|Pathological Conditions, Signs and Symptoms
CG32226	Congenital, Hereditary, and Neonatal Diseases and Abnormalities|Eye Diseases|Musculoskeletal Diseases|Nervous System Diseases|Nutritional and Metabolic Diseases
CG32354	Pathological Conditions, Signs and Symptoms
CG32487	Nervous System Diseases
CG32495	Congenital, Hereditary, and Neonatal Diseases and Abnormalities|Mental Disorders|Nervous System Diseases|Pathological Conditions, Signs and Symptoms
CG3253	Congenital, Hereditary, and Neonatal Diseases and Abnormalities|Mental Disorders|Nervous System Diseases|Pathological Conditions, Signs and Symptoms
CG3264	Nervous System Diseases|Pathological Conditions, Signs and Symptoms
CG3267	Congenital, Hereditary, and Neonatal Diseases and Abnormalities|Nervous System Diseases|Pathological Conditions, Signs and Symptoms
CG32833	Congenital, Hereditary, and Neonatal Diseases and Abnormalities
CG32972	Disorders of Environmental Origin|Pathological Conditions, Signs and Symptoms
CG33054	Congenital, Hereditary, and Neonatal Diseases and Abnormalities
CG33056	Congenital, Hereditary, and Neonatal Diseases and Abnormalities
CG33090	Pathological Conditions, Signs and Symptoms
CG33138	Pathological Conditions, Signs and Symptoms
CG33310	Pathological Conditions, Signs and Symptoms
CG3355	Nutritional and Metabolic Diseases
CG3376	Congenital, Hereditary, and Neonatal Diseases and Abnormalities|Mental Disorders|Nervous System Diseases|Pathological Conditions, Signs and Symptoms
CG33932	Nervous System Diseases
CG3397	Cardiovascular Diseases
CG3473	Disorders of Environmental Origin|Pathological Conditions, Signs and Symptoms
CG3491	Disorders of Environmental Origin|Pathological Conditions, Signs and Symptoms
CG3523	Nutritional and Metabolic Diseases|Pathological Conditions, Signs and Symptoms
CG3560	Neoplasms
CG3573	Congenital, Hereditary, and Neonatal Diseases and Abnormalities|Mental Disorders|Nervous System Diseases|Pathological Conditions, Signs and Symptoms
CG3590	Congenital, Hereditary, and Neonatal Diseases and Abnormalities|Mental Disorders|Nervous System Diseases|Pathological Conditions, Signs and Symptoms
CG3604	Pathological Conditions, Signs and Symptoms
CG3639	Congenital, Hereditary, and Neonatal Diseases and Abnormalities|Nervous System Diseases|Nutritional and Metabolic Diseases|Pathological Conditions, Signs and Symptoms
CG3760	Disorders of Environmental Origin|Pathological Conditions, Signs and Symptoms
CG3770	Neoplasms
CG3792	Congenital, Hereditary, and Neonatal Diseases and Abnormalities|Nutritional and Metabolic Diseases
CG3793	Pathological Conditions, Signs and Symptoms
CG3947	Congenital, Hereditary, and Neonatal Diseases and Abnormalities|Nervous System Diseases|Nutritional and Metabolic Diseases|Pathological Conditions, Signs and Symptoms
CG3975	Disorders of Environmental Origin
CG3999	Congenital, Hereditary, and Neonatal Diseases and Abnormalities|Mental Disorders|Nervous System Diseases|Pathological Conditions, Signs and Symptoms
CG4019	Eye Diseases
CG4080	Nutritional and Metabolic Diseases
CG4095	Male Urogenital Diseases|Nervous System Diseases
CG4096	Pathological Conditions, Signs and Symptoms
CG4103	Pathological Conditions, Signs and Symptoms
CG4140	Disorders of Environmental Origin|Pathological Conditions, Signs and Symptoms
CG42235	Eye Diseases
CG42266	Pathological Conditions, Signs and Symptoms
CG42313	Disorders of Environmental Origin|Pathological Conditions, Signs and Symptoms
CG42319	Nutritional and Metabolic Diseases
CG42331	Pathological Conditions, Signs and Symptoms
CG4250	Congenital, Hereditary, and Neonatal Diseases and Abnormalities|Nervous System Diseases
CG42553	Pathological Conditions, Signs and Symptoms
CG42564	Bacterial Infections and Mycoses
CG42569	Female Urogenital Diseases and Pregnancy Complications|Neoplasms|Nervous System Diseases|Pathological Conditions, Signs and Symptoms
CG4278	Pathological Conditions, Signs and Symptoms
CG4288	Congenital, Hereditary, and Neonatal Diseases and Abnormalities|Mental Disorders|Nervous System Diseases|Pathological Conditions, Signs and Symptoms
CG4290	Disorders of Environmental Origin|Mental Disorders
CG4300	Congenital, Hereditary, and Neonatal Diseases and Abnormalities|Mental Disorders|Nervous System Diseases|Pathological Conditions, Signs and Symptoms
CG4325	Disorders of Environmental Origin|Mental Disorders
CG4424	Eye Diseases
CG4500	Disorders of Environmental Origin|Pathological Conditions, Signs and Symptoms
CG4563	Nutritional and Metabolic Diseases
CG4572	Congenital, Hereditary, and Neonatal Diseases and Abnormalities|Mental Disorders|Nervous System Diseases|Pathological Conditions, Signs and Symptoms
CG4587	Disorders of Environmental Origin|Pathological Conditions, Signs and Symptoms
CG4589	Congenital, Hereditary, and Neonatal Diseases and Abnormalities|Nervous System Diseases|Pathological Conditions, Signs and Symptoms
CG4618	Mental Disorders|Nervous System Diseases
CG4663	Congenital, Hereditary, and Neonatal Diseases and Abnormalities|Nervous System Diseases|Nutritional and Metabolic Diseases|Pathological Conditions, Signs and Symptoms
CG4701	Disorders of Environmental Origin|Pathological Conditions, Signs and Symptoms
CG4729	Pathological Conditions, Signs and Symptoms
CG4753	Pathological Conditions, Signs and Symptoms
CG4847	Bacterial Infections and Mycoses|Nervous System Diseases|Pathological Conditions, Signs and Symptoms
CG4892	Disorders of Environmental Origin|Pathological Conditions, Signs and Symptoms
CG4908	Congenital, Hereditary, and Neonatal Diseases and Abnormalities|Mental Disorders|Nervous System Diseases|Pathological Conditions, Signs and Symptoms
CG4935	Pathological Conditions, Signs and Symptoms
CG4950	Pathological Conditions, Signs and Symptoms
CG4966	Congenital, Hereditary, and Neonatal Diseases and Abnormalities|Eye Diseases|Hemic and Lymphatic Diseases|Nutritional and Metabolic Diseases|Skin and Connective Tissue Diseases
CG5009	Congenital, Hereditary, and Neonatal Diseases and Abnormalities|Mental Disorders|Nervous System Diseases|Pathological Conditions, Signs and Symptoms
CG5010	Cardiovascular Diseases
CG5027	Eye Diseases
CG5028	Nutritional and Metabolic Diseases
CG5037	Congenital, Hereditary, and Neonatal Diseases and Abnormalities|Mental Disorders|Nervous System Diseases
CG5091	Congenital, Hereditary, and Neonatal Diseases and Abnormalities|Mental Disorders|Nervous System Diseases|Pathological Conditions, Signs and Symptoms
CG5261	Congenital, Hereditary, and Neonatal Diseases and Abnormalities
CG5287	Congenital, Hereditary, and Neonatal Diseases and Abnormalities|Nervous System Diseases|Pathological Conditions, Signs and Symptoms
CG5325	Congenital, Hereditary, and Neonatal Diseases and Abnormalities|Mental Disorders|Nervous System Diseases|Pathological Conditions, Signs and Symptoms
CG5390	Bacterial Infections and Mycoses
CG5432	Congenital, Hereditary, and Neonatal Diseases and Abnormalities|Mental Disorders|Nervous System Diseases|Pathological Conditions, Signs and Symptoms
CG5458	Congenital, Hereditary, and Neonatal Diseases and Abnormalities|Nervous System Diseases
CG5508	Pathological Conditions, Signs and Symptoms
CG5550	Pathological Conditions, Signs and Symptoms
CG5594	Congenital, Hereditary, and Neonatal Diseases and Abnormalities|Mental Disorders|Nervous System Diseases|Pathological Conditions, Signs and Symptoms
CG5599	Congenital, Hereditary, and Neonatal Diseases and Abnormalities|Nervous System Diseases|Pathological Conditions, Signs and Symptoms
CG5718	Congenital, Hereditary, and Neonatal Diseases and Abnormalities|Nervous System Diseases|Pathological Conditions, Signs and Symptoms
CG5866	Nervous System Diseases|Pathological Conditions, Signs and Symptoms
CG5869	Pathological Conditions, Signs and Symptoms
CG5924	Eye Diseases|Musculoskeletal Diseases|Nervous System Diseases|Nutritional and Metabolic Diseases|Pathological Conditions, Signs and Symptoms
CG5932	Nutritional and Metabolic Diseases
CG5946	Hemic and Lymphatic Diseases|Mental Disorders|Nervous System Diseases|Pathological Conditions, Signs and Symptoms
CG5966	Nutritional and Metabolic Diseases|Pathological Conditions, Signs and Symptoms
CG5989	Pathological Conditions, Signs and Symptoms
CG5991	Pathological Conditions, Signs and Symptoms
CG6094	Congenital, Hereditary, and Neonatal Diseases and Abnormalities|Digestive System Diseases
CG6201	Congenital, Hereditary, and Neonatal Diseases and Abnormalities|Mental Disorders|Nervous System Diseases|Pathological Conditions, Signs and Symptoms
CG6206	Congenital, Hereditary, and Neonatal Diseases and Abnormalities|Nervous System Diseases|Pathological Conditions, Signs and Symptoms
CG6271	Nutritional and Metabolic Diseases
CG6277	Nutritional and Metabolic Diseases
CG6283	Nutritional and Metabolic Diseases
CG6295	Nutritional and Metabolic Diseases
CG6296	Nutritional and Metabolic Diseases
CG6361	Pathological Conditions, Signs and Symptoms
CG6415	Congenital, Hereditary, and Neonatal Diseases and Abnormalities|Mental Disorders|Nervous System Diseases|Pathological Conditions, Signs and Symptoms
CG6486	Congenital, Hereditary, and Neonatal Diseases and Abnormalities|Mental Disorders|Nervous System Diseases|Pathological Conditions, Signs and Symptoms
CG6639	Bacterial Infections and Mycoses
CG6656	Eye Diseases
CG6675	Pathological Conditions, Signs and Symptoms
CG6687	Nervous System Diseases|Pathological Conditions, Signs and Symptoms
CG6695	Pathological Conditions, Signs and Symptoms
CG6745	Congenital, Hereditary, and Neonatal Diseases and Abnormalities|Neoplasms
CG6767	Congenital, Hereditary, and Neonatal Diseases and Abnormalities|Mental Disorders|Nervous System Diseases|Pathological Conditions, Signs and Symptoms
CG6770	Nutritional and Metabolic Diseases
CG6782	Disorders of Environmental Origin|Pathological Conditions, Signs and Symptoms
CG6788	Pathological Conditions, Signs and Symptoms
CG6856	Congenital, Hereditary, and Neonatal Diseases and Abnormalities|Eye Diseases|Hemic and Lymphatic Diseases|Nutritional and Metabolic Diseases|Skin and Connective Tissue Diseases
CG6859	Congenital, Hereditary, and Neonatal Diseases and Abnormalities|Nervous System Diseases
CG6870	Eye Diseases
CG6888	Disorders of Environmental Origin
CG6904	Pathological Conditions, Signs and Symptoms
CG6938	Congenital, Hereditary, and Neonatal Diseases and Abnormalities|Musculoskeletal Diseases|Stomatognathic Diseases
CG6966	Disorders of Environmental Origin|Pathological Conditions, Signs and Symptoms
CG6972	Cardiovascular Diseases
CG6982	Neoplasms
CG7023	Pathological Conditions, Signs and Symptoms
CG7024	Congenital, Hereditary, and Neonatal Diseases and Abnormalities|Mental Disorders|Nervous System Diseases|Pathological Conditions, Signs and Symptoms
CG7081	Congenital, Hereditary, and Neonatal Diseases and Abnormalities|Mental Disorders|Nervous System Diseases|Nutritional and Metabolic Diseases|Pathological Conditions, Signs and Symptoms
CG7115	Pathological Conditions, Signs and Symptoms
CG7145	Congenital, Hereditary, and Neonatal Diseases and Abnormalities|Nervous System Diseases|Pathological Conditions, Signs and Symptoms
CG7231	Mental Disorders
CG7272	Pathological Conditions, Signs and Symptoms
CG7280	Congenital, Hereditary, and Neonatal Diseases and Abnormalities|Nervous System Diseases|Pathological Conditions, Signs and Symptoms
CG7296	Pathological Conditions, Signs and Symptoms
CG7311	Pathological Conditions, Signs and Symptoms
CG7430	Congenital, Hereditary, and Neonatal Diseases and Abnormalities|Mental Disorders|Nervous System Diseases|Pathological Conditions, Signs and Symptoms
CG7433	Congenital, Hereditary, and Neonatal Diseases and Abnormalities|Mental Disorders|Nervous System Diseases|Pathological Conditions, Signs and Symptoms
CG7447	Congenital, Hereditary, and Neonatal Diseases and Abnormalities|Nervous System Diseases|Pathological Conditions, Signs and Symptoms
CG7456	Congenital, Hereditary, and Neonatal Diseases and Abnormalities
CG7470	Congenital, Hereditary, and Neonatal Diseases and Abnormalities|Mental Disorders|Nervous System Diseases|Pathological Conditions, Signs and Symptoms
CG7532	Disorders of Environmental Origin
CG7560	Congenital, Hereditary, and Neonatal Diseases and Abnormalities|Mental Disorders|Nervous System Diseases|Pathological Conditions, Signs and Symptoms
CG7631	Pathological Conditions, Signs and Symptoms
CG7653	Disorders of Environmental Origin|Pathological Conditions, Signs and Symptoms
CG7668	Pathological Conditions, Signs and Symptoms
CG7816	Male Urogenital Diseases
CG7861	Congenital, Hereditary, and Neonatal Diseases and Abnormalities|Mental Disorders|Nervous System Diseases|Pathological Conditions, Signs and Symptoms
CG7864	Congenital, Hereditary, and Neonatal Diseases and Abnormalities|Nervous System Diseases|Nutritional and Metabolic Diseases|Pathological Conditions, Signs and Symptoms
CG7966	Bacterial Infections and Mycoses
CG7995	Pathological Conditions, Signs and Symptoms
CG8034	Nutritional and Metabolic Diseases
CG8036	Nutritional and Metabolic Diseases|Pathological Conditions, Signs and Symptoms
CG8083	Nutritional and Metabolic Diseases
CG8093	Nutritional and Metabolic Diseases
CG8129	Nutritional and Metabolic Diseases
CG8147	Disorders of Environmental Origin
CG8199	Congenital, Hereditary, and Neonatal Diseases and Abnormalities|Nervous System Diseases
CG8230	Congenital, Hereditary, and Neonatal Diseases and Abnormalities|Mental Disorders|Nervous System Diseases|Pathological Conditions, Signs and Symptoms
CG8412	Congenital, Hereditary, and Neonatal Diseases and Abnormalities|Nervous System Diseases|Pathological Conditions, Signs and Symptoms
CG8468	Nutritional and Metabolic Diseases
CG8483	Eye Diseases
CG8494	Nervous System Diseases
CG8517	Disorders of Environmental Origin
CG8549	Congenital, Hereditary, and Neonatal Diseases and Abnormalities|Digestive System Diseases|Hemic and Lymphatic Diseases|Musculoskeletal Diseases|Pathological Conditions, Signs and Symptoms
CG8550	Male Urogenital Diseases
CG8642	Pathological Conditions, Signs and Symptoms
CG8690	Nutritional and Metabolic Diseases|Pathological Conditions, Signs and Symptoms
CG8708	Female Urogenital Diseases and Pregnancy Complications|Immune System Diseases|Male Urogenital Diseases
CG8773	Nervous System Diseases|Pathological Conditions, Signs and Symptoms
CG8885	Congenital, Hereditary, and Neonatal Diseases and Abnormalities|Nervous System Diseases|Pathological Conditions, Signs and Symptoms
CG8888	Pathological Conditions, Signs and Symptoms
CG8909	Pathological Conditions, Signs and Symptoms
CG8949	Female Urogenital Diseases and Pregnancy Complications|Male Urogenital Diseases
CG8959	Congenital, Hereditary, and Neonatal Diseases and Abnormalities|Nervous System Diseases
CG8993	Disorders of Environmental Origin
CG9009	Nutritional and Metabolic Diseases|Pathological Conditions, Signs and Symptoms
CG9014	Disorders of Environmental Origin|Pathological Conditions, Signs and Symptoms
CG9083	Nervous System Diseases|Pathological Conditions, Signs and Symptoms
CG9140	Congenital, Hereditary, and Neonatal Diseases and Abnormalities|Mental Disorders|Nervous System Diseases|Pathological Conditions, Signs and Symptoms
CG9149	Nervous System Diseases|Pathological Conditions, Signs and Symptoms
CG9232	Congenital, Hereditary, and Neonatal Diseases and Abnormalities|Mental Disorders|Nervous System Diseases|Pathological Conditions, Signs and Symptoms
CG9238	Mental Disorders|Nervous System Diseases|Nutritional and Metabolic Diseases
CG9254	Disorders of Environmental Origin|Pathological Conditions, Signs and Symptoms
CG9272	Disorders of Environmental Origin
CG9313	Congenital, Hereditary, and Neonatal Diseases and Abnormalities
CG9427	Eye Diseases
CG9455	Bacterial Infections and Mycoses|Pathological Conditions, Signs and Symptoms
CG9466	Nervous System Diseases|Pathological Conditions, Signs and Symptoms
CG9468	Nervous System Diseases|Nutritional and Metabolic Diseases|Pathological Conditions, Signs and Symptoms
CG9485	Pathological Conditions, Signs and Symptoms
CG9500	Pathological Conditions, Signs and Symptoms
CG9510	Congenital, Hereditary, and Neonatal Diseases and Abnormalities|Mental Disorders|Nervous System Diseases|Pathological Conditions, Signs and Symptoms
CG9527	Nutritional and Metabolic Diseases
CG9547	Congenital, Hereditary, and Neonatal Diseases and Abnormalities|Mental Disorders|Nervous System Diseases|Pathological Conditions, Signs and Symptoms
CG9593	Pathological Conditions, Signs and Symptoms
CG9673	Nervous System Diseases|Pathological Conditions, Signs and Symptoms
CG9743	Nutritional and Metabolic Diseases
CG9822	Nervous System Diseases|Pathological Conditions, Signs and Symptoms
CG9904	Congenital, Hereditary, and Neonatal Diseases and Abnormalities|Mental Disorders|Nervous System Diseases|Pathological Conditions, Signs and Symptoms
CG9935	Eye Diseases
CG9961	Congenital, Hereditary, and Neonatal Diseases and Abnormalities|Mental Disorders|Nervous System Diseases|Pathological Conditions, Signs and Symptoms
Cha	Disorders of Environmental Origin|Mental Disorders|Nervous System Diseases|Pathological Conditions, Signs and Symptoms
chb	Mental Disorders
Chc	Neoplasms|Nervous System Diseases|Pathological Conditions, Signs and Symptoms
Chd1	Neoplasms
cher	Congenital, Hereditary, and Neonatal Diseases and Abnormalities|Female Urogenital Diseases and Pregnancy Complications|Male Urogenital Diseases|Mental Disorders|Nervous System Diseases|Pathological Conditions, Signs and Symptoms|Virus Diseases
chic	Disorders of Environmental Origin
chico	Congenital, Hereditary, and Neonatal Diseases and Abnormalities|Disorders of Environmental Origin|Endocrine System Diseases|Female Urogenital Diseases and Pregnancy Complications|Mental Disorders|Musculoskeletal Diseases|Neoplasms|Nervous System Diseases|Nutritional and Metabolic Diseases|Pathological Conditions, Signs and Symptoms
chif	Disorders of Environmental Origin
Chit	Bacterial Infections and Mycoses|Immune System Diseases|Musculoskeletal Diseases|Skin and Connective Tissue Diseases
chp	Congenital, Hereditary, and Neonatal Diseases and Abnormalities|Eye Diseases|Nervous System Diseases|Pathological Conditions, Signs and Symptoms
Chrac-14	Disorders of Environmental Origin
chrb	Pathological Conditions, Signs and Symptoms
Cht5	Disorders of Environmental Origin|Pathological Conditions, Signs and Symptoms
ci	Congenital, Hereditary, and Neonatal Diseases and Abnormalities|Digestive System Diseases|Disorders of Environmental Origin|Endocrine System Diseases|Female Urogenital Diseases and Pregnancy Complications|Hemic and Lymphatic Diseases|Male Urogenital Diseases|Mental Disorders|Musculoskeletal Diseases|Neoplasms|Nervous System Diseases|Pathological Conditions, Signs and Symptoms|Skin and Connective …
cic	Congenital, Hereditary, and Neonatal Diseases and Abnormalities|Eye Diseases|Nervous System Diseases
cid	Congenital, Hereditary, and Neonatal Diseases and Abnormalities|Disorders of Environmental Origin|Pathological Conditions, Signs and Symptoms
cin	Mental Disorders|Nervous System Diseases|Pathological Conditions, Signs and Symptoms
ck	Disorders of Environmental Origin|Female Urogenital Diseases and Pregnancy Complications|Neoplasms|Nervous System Diseases|Otorhinolaryngologic Diseases|Parasitic Diseases|Pathological Conditions, Signs and Symptoms
CkIalpha	Congenital, Hereditary, and Neonatal Diseases and Abnormalities|Disorders of Environmental Origin|Neoplasms
CkIIalpha	Congenital, Hereditary, and Neonatal Diseases and Abnormalities|Mental Disorders|Nervous System Diseases|Pathological Conditions, Signs and Symptoms|Stomatognathic Diseases
CkIIbeta	Cardiovascular Diseases|Congenital, Hereditary, and Neonatal Diseases and Abnormalities|Nervous System Diseases|Pathological Conditions, Signs and Symptoms
Cks30A	Female Urogenital Diseases and Pregnancy Complications
Clbn	Neoplasms|Pathological Conditions, Signs and Symptoms|Respiratory Tract Diseases
CLIP-190	Bacterial Infections and Mycoses|Mental Disorders|Nervous System Diseases
Clk	Disorders of Environmental Origin|Mental Disorders|Nervous System Diseases|Nutritional and Metabolic Diseases|Pathological Conditions, Signs and Symptoms
cln3	Congenital, Hereditary, and Neonatal Diseases and Abnormalities|Mental Disorders|Nervous System Diseases|Nutritional and Metabolic Diseases|Pathological Conditions, Signs and Symptoms
clt	Nutritional and Metabolic Diseases
cm	Congenital, Hereditary, and Neonatal Diseases and Abnormalities|Eye Diseases|Immune System Diseases|Nutritional and Metabolic Diseases|Pathological Conditions, Signs and Symptoms|Skin and Connective Tissue Diseases
cn	Pathological Conditions, Signs and Symptoms
cnc	Congenital, Hereditary, and Neonatal Diseases and Abnormalities|Endocrine System Diseases|Female Urogenital Diseases and Pregnancy Complications|Male Urogenital Diseases|Pathological Conditions, Signs and Symptoms
cni	Disorders of Environmental Origin|Pathological Conditions, Signs and Symptoms
cnk	Neoplasms|Pathological Conditions, Signs and Symptoms
cnn	Congenital, Hereditary, and Neonatal Diseases and Abnormalities|Disorders of Environmental Origin|Male Urogenital Diseases|Nervous System Diseases|Pathological Conditions, Signs and Symptoms
cno	Disorders of Environmental Origin|Neoplasms|Pathological Conditions, Signs and Symptoms
Cnx99A	Eye Diseases
comt	Nervous System Diseases|Pathological Conditions, Signs and Symptoms
cora	Congenital, Hereditary, and Neonatal Diseases and Abnormalities|Disorders of Environmental Origin|Neoplasms|Pathological Conditions, Signs and Symptoms
Cortactin	Congenital, Hereditary, and Neonatal Diseases and Abnormalities|Endocrine System Diseases|Neoplasms
corto	Neoplasms|Nutritional and Metabolic Diseases
cos	Neoplasms|Pathological Conditions, Signs and Symptoms
COX1	Congenital, Hereditary, and Neonatal Diseases and Abnormalities|Mental Disorders|Musculoskeletal Diseases|Nervous System Diseases|Nutritional and Metabolic Diseases|Pathological Conditions, Signs and Symptoms
COX2	Congenital, Hereditary, and Neonatal Diseases and Abnormalities|Mental Disorders|Nervous System Diseases|Pathological Conditions, Signs and Symptoms
COX3	Congenital, Hereditary, and Neonatal Diseases and Abnormalities|Mental Disorders|Nervous System Diseases|Pathological Conditions, Signs and Symptoms
Cp1	Pathological Conditions, Signs and Symptoms
Cp190	Congenital, Hereditary, and Neonatal Diseases and Abnormalities|Female Urogenital Diseases and Pregnancy Complications|Neoplasms
cp309	Congenital, Hereditary, and Neonatal Diseases and Abnormalities|Nervous System Diseases
Cpn	Pathological Conditions, Signs and Symptoms
cpo	Congenital, Hereditary, and Neonatal Diseases and Abnormalities|Mental Disorders|Nervous System Diseases|Pathological Conditions, Signs and Symptoms
Cpr	Congenital, Hereditary, and Neonatal Diseases and Abnormalities|Mental Disorders|Pathological Conditions, Signs and Symptoms
CPTI	Nutritional and Metabolic Diseases|Pathological Conditions, Signs and Symptoms
crb	Congenital, Hereditary, and Neonatal Diseases and Abnormalities|Digestive System Diseases|Disorders of Environmental Origin|Endocrine System Diseases|Eye Diseases|Neoplasms|Nutritional and Metabolic Diseases|Pathological Conditions, Signs and Symptoms
Crc	Male Urogenital Diseases
CrebA	Congenital, Hereditary, and Neonatal Diseases and Abnormalities|Mental Disorders|Neoplasms|Nervous System Diseases|Pathological Conditions, Signs and Symptoms
CrebB-17A	Congenital, Hereditary, and Neonatal Diseases and Abnormalities|Disorders of Environmental Origin|Mental Disorders|Neoplasms|Nervous System Diseases|Nutritional and Metabolic Diseases|Pathological Conditions, Signs and Symptoms
CREG	Neoplasms|Pathological Conditions, Signs and Symptoms
Crk	Neoplasms
crm	Female Urogenital Diseases and Pregnancy Complications|Male Urogenital Diseases|Pathological Conditions, Signs and Symptoms
crn	Pathological Conditions, Signs and Symptoms
croc	Congenital, Hereditary, and Neonatal Diseases and Abnormalities|Mental Disorders|Neoplasms|Nervous System Diseases|Pathological Conditions, Signs and Symptoms
crol	Nutritional and Metabolic Diseases
crp	Disorders of Environmental Origin|Pathological Conditions, Signs and Symptoms
crq	Bacterial Infections and Mycoses|Neoplasms|Pathological Conditions, Signs and Symptoms
cry	Disorders of Environmental Origin|Mental Disorders|Nervous System Diseases|Pathological Conditions, Signs and Symptoms
Csat	Pathological Conditions, Signs and Symptoms
Csk	Congenital, Hereditary, and Neonatal Diseases and Abnormalities|Endocrine System Diseases|Neoplasms|Pathological Conditions, Signs and Symptoms
CSN1a	Disorders of Environmental Origin
CSN4	Congenital, Hereditary, and Neonatal Diseases and Abnormalities|Nervous System Diseases
CSN5	Female Urogenital Diseases and Pregnancy Complications|Male Urogenital Diseases|Neoplasms
Csp	Congenital, Hereditary, and Neonatal Diseases and Abnormalities|Pathological Conditions, Signs and Symptoms
csw	Cardiovascular Diseases|Congenital, Hereditary, and Neonatal Diseases and Abnormalities|Eye Diseases|Mental Disorders|Musculoskeletal Diseases|Nervous System Diseases|Pathological Conditions, Signs and Symptoms|Skin and Connective Tissue Diseases
ct	Congenital, Hereditary, and Neonatal Diseases and Abnormalities|Digestive System Diseases|Female Urogenital Diseases and Pregnancy Complications|Hemic and Lymphatic Diseases|Male Urogenital Diseases|Mental Disorders|Neoplasms|Nervous System Diseases|Pathological Conditions, Signs and Symptoms|Virus Diseases
cta	Disorders of Environmental Origin|Pathological Conditions, Signs and Symptoms
CtBP	Congenital, Hereditary, and Neonatal Diseases and Abnormalities|Hemic and Lymphatic Diseases|Neoplasms|Nervous System Diseases|Pathological Conditions, Signs and Symptoms
ctp	Female Urogenital Diseases and Pregnancy Complications|Neoplasms
cue	Male Urogenital Diseases
cul-3	Pathological Conditions, Signs and Symptoms
cul-4	Congenital, Hereditary, and Neonatal Diseases and Abnormalities
cv	Congenital, Hereditary, and Neonatal Diseases and Abnormalities|Pathological Conditions, Signs and Symptoms
cyc	Disorders of Environmental Origin|Mental Disorders|Nervous System Diseases|Nutritional and Metabolic Diseases|Pathological Conditions, Signs and Symptoms
CycA	Congenital, Hereditary, and Neonatal Diseases and Abnormalities|Digestive System Diseases|Disorders of Environmental Origin|Endocrine System Diseases|Female Urogenital Diseases and Pregnancy Complications|Male Urogenital Diseases|Neoplasms|Nervous System Diseases|Pathological Conditions, Signs and Symptoms
CycB	Congenital, Hereditary, and Neonatal Diseases and Abnormalities|Disorders of Environmental Origin|Female Urogenital Diseases and Pregnancy Complications|Male Urogenital Diseases|Neoplasms|Nervous System Diseases|Pathological Conditions, Signs and Symptoms
CycB3	Congenital, Hereditary, and Neonatal Diseases and Abnormalities|Pathological Conditions, Signs and Symptoms
CycC	Congenital, Hereditary, and Neonatal Diseases and Abnormalities|Eye Diseases
CycD	Congenital, Hereditary, and Neonatal Diseases and Abnormalities|Neoplasms|Nervous System Diseases|Pathological Conditions, Signs and Symptoms
CycE	Disorders of Environmental Origin|Endocrine System Diseases|Female Urogenital Diseases and Pregnancy Complications|Male Urogenital Diseases|Neoplasms|Nervous System Diseases|Pathological Conditions, Signs and Symptoms|Skin and Connective Tissue Diseases|Virus Diseases
Cyp1	Pathological Conditions, Signs and Symptoms
Cyp18a1	Congenital, Hereditary, and Neonatal Diseases and Abnormalities
Cyp28a5	Disorders of Environmental Origin|Pathological Conditions, Signs and Symptoms
Cyp303a1	Disorders of Environmental Origin|Parasitic Diseases|Pathological Conditions, Signs and Symptoms
Cyp305a1	Parasitic Diseases
Cyp49a1	Congenital, Hereditary, and Neonatal Diseases and Abnormalities|Mental Disorders|Nervous System Diseases|Pathological Conditions, Signs and Symptoms
Cyp4e2	Mental Disorders|Nervous System Diseases|Pathological Conditions, Signs and Symptoms
Cyp4e3	Nutritional and Metabolic Diseases
Cyp6a18	Nervous System Diseases|Pathological Conditions, Signs and Symptoms
Cyp6a2	Nervous System Diseases|Pathological Conditions, Signs and Symptoms
CYTB	Mental Disorders|Musculoskeletal Diseases|Nervous System Diseases|Nutritional and Metabolic Diseases|Pathological Conditions, Signs and Symptoms
Cyt-c-d	Male Urogenital Diseases|Nervous System Diseases|Pathological Conditions, Signs and Symptoms
Cyt-c-p	Male Urogenital Diseases|Nervous System Diseases|Pathological Conditions, Signs and Symptoms
D	Congenital, Hereditary, and Neonatal Diseases and Abnormalities|Pathological Conditions, Signs and Symptoms
da	Congenital, Hereditary, and Neonatal Diseases and Abnormalities|Disorders of Environmental Origin|Endocrine System Diseases|Female Urogenital Diseases and Pregnancy Complications|Male Urogenital Diseases|Neoplasms|Nervous System Diseases|Pathological Conditions, Signs and Symptoms
Dab	Neoplasms
dac	Congenital, Hereditary, and Neonatal Diseases and Abnormalities|Disorders of Environmental Origin|Male Urogenital Diseases|Nervous System Diseases|Pathological Conditions, Signs and Symptoms
Dad	Congenital, Hereditary, and Neonatal Diseases and Abnormalities|Endocrine System Diseases|Female Urogenital Diseases and Pregnancy Complications|Neoplasms|Nervous System Diseases|Nutritional and Metabolic Diseases|Pathological Conditions, Signs and Symptoms
dalao	Nervous System Diseases|Pathological Conditions, Signs and Symptoms
dally	Congenital, Hereditary, and Neonatal Diseases and Abnormalities|Female Urogenital Diseases and Pregnancy Complications|Male Urogenital Diseases|Mental Disorders|Neoplasms|Nervous System Diseases|Pathological Conditions, Signs and Symptoms
Damm	Nervous System Diseases
Dap160	Congenital, Hereditary, and Neonatal Diseases and Abnormalities|Neoplasms|Nervous System Diseases|Pathological Conditions, Signs and Symptoms
dare	Pathological Conditions, Signs and Symptoms
DAT	Mental Disorders|Nervous System Diseases|Pathological Conditions, Signs and Symptoms
dco	Congenital, Hereditary, and Neonatal Diseases and Abnormalities|Disorders of Environmental Origin|Mental Disorders|Neoplasms|Nervous System Diseases|Pathological Conditions, Signs and Symptoms
Dcp-1	Congenital, Hereditary, and Neonatal Diseases and Abnormalities|Disorders of Environmental Origin|Eye Diseases|Neoplasms|Nervous System Diseases|Nutritional and Metabolic Diseases|Pathological Conditions, Signs and Symptoms
Dcr-1	Congenital, Hereditary, and Neonatal Diseases and Abnormalities|Female Urogenital Diseases and Pregnancy Complications|Male Urogenital Diseases
Dcr-2	Congenital, Hereditary, and Neonatal Diseases and Abnormalities|Female Urogenital Diseases and Pregnancy Complications|Male Urogenital Diseases
Ddc	Disorders of Environmental Origin|Female Urogenital Diseases and Pregnancy Complications|Mental Disorders|Nervous System Diseases|Parasitic Diseases|Pathological Conditions, Signs and Symptoms
debcl	Congenital, Hereditary, and Neonatal Diseases and Abnormalities|Disorders of Environmental Origin|Eye Diseases|Nervous System Diseases|Pathological Conditions, Signs and Symptoms
2011-12-01	Pathological Conditions, Signs and Symptoms
decay	Eye Diseases|Neoplasms|Nervous System Diseases|Pathological Conditions, Signs and Symptoms
Dek	Neoplasms|Pathological Conditions, Signs and Symptoms
desat1	Nutritional and Metabolic Diseases
desat2	Nutritional and Metabolic Diseases
Det	Neoplasms
Dfd	Congenital, Hereditary, and Neonatal Diseases and Abnormalities|Endocrine System Diseases|Female Urogenital Diseases and Pregnancy Complications|Male Urogenital Diseases|Neoplasms|Nervous System Diseases|Pathological Conditions, Signs and Symptoms
Dg	Congenital, Hereditary, and Neonatal Diseases and Abnormalities|Musculoskeletal Diseases|Nervous System Diseases|Pathological Conditions, Signs and Symptoms
Dgk	Nervous System Diseases
Dhap-at	Congenital, Hereditary, and Neonatal Diseases and Abnormalities|Mental Disorders|Nervous System Diseases|Pathological Conditions, Signs and Symptoms
Dhc64C	Nervous System Diseases|Pathological Conditions, Signs and Symptoms
dhd	Disorders of Environmental Origin|Female Urogenital Diseases and Pregnancy Complications|Male Urogenital Diseases
Dhpr	Congenital, Hereditary, and Neonatal Diseases and Abnormalities|Mental Disorders|Nervous System Diseases|Pathological Conditions, Signs and Symptoms
dia	Endocrine System Diseases|Female Urogenital Diseases and Pregnancy Complications|Neoplasms|Nervous System Diseases|Otorhinolaryngologic Diseases|Pathological Conditions, Signs and Symptoms
dib	Pathological Conditions, Signs and Symptoms
didum	Congenital, Hereditary, and Neonatal Diseases and Abnormalities|Female Urogenital Diseases and Pregnancy Complications|Mental Disorders|Nervous System Diseases|Pathological Conditions, Signs and Symptoms
Dif	Bacterial Infections and Mycoses|Congenital, Hereditary, and Neonatal Diseases and Abnormalities|Disorders of Environmental Origin|Neoplasms|Nervous System Diseases|Nutritional and Metabolic Diseases|Parasitic Diseases|Pathological Conditions, Signs and Symptoms|Virus Diseases
Dim1	Pathological Conditions, Signs and Symptoms
DIP2	Neoplasms|Pathological Conditions, Signs and Symptoms
Dip-B	Congenital, Hereditary, and Neonatal Diseases and Abnormalities|Pathological Conditions, Signs and Symptoms
Dip-C	Congenital, Hereditary, and Neonatal Diseases and Abnormalities|Mental Disorders|Nervous System Diseases|Pathological Conditions, Signs and Symptoms
disp	Congenital, Hereditary, and Neonatal Diseases and Abnormalities|Nervous System Diseases
DJ-1alpha	Neoplasms|Nervous System Diseases|Pathological Conditions, Signs and Symptoms|Respiratory Tract Diseases|Skin and Connective Tissue Diseases
dj-1beta	Nervous System Diseases|Pathological Conditions, Signs and Symptoms
dl	Bacterial Infections and Mycoses|Musculoskeletal Diseases|Parasitic Diseases|Virus Diseases
Dl	Cardiovascular Diseases|Congenital, Hereditary, and Neonatal Diseases and Abnormalities|Digestive System Diseases|Female Urogenital Diseases and Pregnancy Complications|Male Urogenital Diseases|Mental Disorders|Neoplasms|Nervous System Diseases|Pathological Conditions, Signs and Symptoms|Skin and Connective Tissue Diseases
dlg1	Congenital, Hereditary, and Neonatal Diseases and Abnormalities|Digestive System Diseases|Disorders of Environmental Origin|Eye Diseases|Female Urogenital Diseases and Pregnancy Complications|Male Urogenital Diseases|Neoplasms|Nervous System Diseases|Pathological Conditions, Signs and Symptoms
Dll	Congenital, Hereditary, and Neonatal Diseases and Abnormalities|Musculoskeletal Diseases|Neoplasms|Pathological Conditions, Signs and Symptoms
dlp	Congenital, Hereditary, and Neonatal Diseases and Abnormalities|Neoplasms
dm	Congenital, Hereditary, and Neonatal Diseases and Abnormalities|Eye Diseases|Female Urogenital Diseases and Pregnancy Complications|Male Urogenital Diseases|Neoplasms|Nervous System Diseases|Nutritional and Metabolic Diseases|Pathological Conditions, Signs and Symptoms
Dmn	Congenital, Hereditary, and Neonatal Diseases and Abnormalities|Mental Disorders|Nervous System Diseases
DnaJ-1	Congenital, Hereditary, and Neonatal Diseases and Abnormalities|Mental Disorders|Musculoskeletal Diseases|Nervous System Diseases|Nutritional and Metabolic Diseases|Pathological Conditions, Signs and Symptoms
DNApol-alpha180	Congenital, Hereditary, and Neonatal Diseases and Abnormalities|Disorders of Environmental Origin|Neoplasms|Pathological Conditions, Signs and Symptoms
DNApol-alpha50	Disorders of Environmental Origin|Neoplasms
DNApol-alpha60	Neoplasms
DNApol-alpha73	Disorders of Environmental Origin|Female Urogenital Diseases and Pregnancy Complications|Neoplasms
DNApol-delta	Disorders of Environmental Origin
DNApol-epsilon	Disorders of Environmental Origin
DNApol-gamma35	Neoplasms|Pathological Conditions, Signs and Symptoms
DNApol-iota	Disorders of Environmental Origin
DNaseII	Pathological Conditions, Signs and Symptoms
dnc	Cardiovascular Diseases|Congenital, Hereditary, and Neonatal Diseases and Abnormalities|Disorders of Environmental Origin|Female Urogenital Diseases and Pregnancy Complications|Male Urogenital Diseases|Mental Disorders|Neoplasms|Nervous System Diseases|Nutritional and Metabolic Diseases|Pathological Conditions, Signs and Symptoms
dnk	Neoplasms
Doa	Congenital, Hereditary, and Neonatal Diseases and Abnormalities|Digestive System Diseases|Male Urogenital Diseases|Neoplasms|Pathological Conditions, Signs and Symptoms
dob	Nutritional and Metabolic Diseases|Pathological Conditions, Signs and Symptoms
Doc1	Pathological Conditions, Signs and Symptoms
Doc2	Pathological Conditions, Signs and Symptoms
Doc3	Pathological Conditions, Signs and Symptoms
dock	Congenital, Hereditary, and Neonatal Diseases and Abnormalities|Endocrine System Diseases|Eye Diseases|Neoplasms
dom	Female Urogenital Diseases and Pregnancy Complications|Pathological Conditions, Signs and Symptoms
dome	Bacterial Infections and Mycoses
DopR	Mental Disorders|Nervous System Diseases|Pathological Conditions, Signs and Symptoms
DopR2	Congenital, Hereditary, and Neonatal Diseases and Abnormalities|Disorders of Environmental Origin|Pathological Conditions, Signs and Symptoms
dos	Congenital, Hereditary, and Neonatal Diseases and Abnormalities|Eye Diseases
Dot	Neoplasms
dp	Congenital, Hereditary, and Neonatal Diseases and Abnormalities|Disorders of Environmental Origin|Female Urogenital Diseases and Pregnancy Complications|Mental Disorders|Nervous System Diseases|Pathological Conditions, Signs and Symptoms
Dp	Neoplasms
dpn	Neoplasms|Pathological Conditions, Signs and Symptoms
dpp	Bacterial Infections and Mycoses|Cardiovascular Diseases|Congenital, Hereditary, and Neonatal Diseases and Abnormalities|Digestive System Diseases|Disorders of Environmental Origin|Endocrine System Diseases|Eye Diseases|Female Urogenital Diseases and Pregnancy Complications|Hemic and Lymphatic Diseases|Immune System Diseases|Male Urogenital Diseases|Musculoskeletal Diseases|Neoplasms|Nervous Syst…
Dr	Cardiovascular Diseases|Congenital, Hereditary, and Neonatal Diseases and Abnormalities|Eye Diseases|Nervous System Diseases|Pathological Conditions, Signs and Symptoms
dre4	Disorders of Environmental Origin
dream	Bacterial Infections and Mycoses|Nervous System Diseases
Dredd	Bacterial Infections and Mycoses|Disorders of Environmental Origin|Immune System Diseases|Male Urogenital Diseases|Nervous System Diseases|Parasitic Diseases|Pathological Conditions, Signs and Symptoms
Dref	Eye Diseases
Drep-1	Pathological Conditions, Signs and Symptoms
Drep-4	Pathological Conditions, Signs and Symptoms
drk	Congenital, Hereditary, and Neonatal Diseases and Abnormalities|Endocrine System Diseases|Eye Diseases|Mental Disorders|Neoplasms|Nervous System Diseases|Pathological Conditions, Signs and Symptoms
drl	Congenital, Hereditary, and Neonatal Diseases and Abnormalities|Pathological Conditions, Signs and Symptoms
drpr	Pathological Conditions, Signs and Symptoms
ds	Congenital, Hereditary, and Neonatal Diseases and Abnormalities|Neoplasms|Pathological Conditions, Signs and Symptoms
Dscam	Bacterial Infections and Mycoses|Pathological Conditions, Signs and Symptoms
dsf	Pathological Conditions, Signs and Symptoms
dsh	Congenital, Hereditary, and Neonatal Diseases and Abnormalities|Digestive System Diseases|Endocrine System Diseases|Female Urogenital Diseases and Pregnancy Complications|Male Urogenital Diseases|Mental Disorders|Musculoskeletal Diseases|Neoplasms|Nervous System Diseases|Pathological Conditions, Signs and Symptoms|Stomatognathic Diseases
Dsor1	Congenital, Hereditary, and Neonatal Diseases and Abnormalities|Disorders of Environmental Origin|Endocrine System Diseases|Eye Diseases|Female Urogenital Diseases and Pregnancy Complications|Male Urogenital Diseases|Neoplasms
Dsp1	Congenital, Hereditary, and Neonatal Diseases and Abnormalities|Eye Diseases
dsx	Congenital, Hereditary, and Neonatal Diseases and Abnormalities|Endocrine System Diseases|Female Urogenital Diseases and Pregnancy Complications|Male Urogenital Diseases|Mental Disorders|Neoplasms|Nervous System Diseases|Pathological Conditions, Signs and Symptoms
Duox	Congenital, Hereditary, and Neonatal Diseases and Abnormalities|Mental Disorders|Nervous System Diseases|Pathological Conditions, Signs and Symptoms
dve	Congenital, Hereditary, and Neonatal Diseases and Abnormalities|Digestive System Diseases|Eye Diseases
dwg	Congenital, Hereditary, and Neonatal Diseases and Abnormalities|Disorders of Environmental Origin|Pathological Conditions, Signs and Symptoms
dx	Congenital, Hereditary, and Neonatal Diseases and Abnormalities|Musculoskeletal Diseases|Nervous System Diseases|Pathological Conditions, Signs and Symptoms
dy	Female Urogenital Diseases and Pregnancy Complications|Pathological Conditions, Signs and Symptoms
dyn-p25	Pathological Conditions, Signs and Symptoms
Dys	Cardiovascular Diseases|Congenital, Hereditary, and Neonatal Diseases and Abnormalities|Mental Disorders|Musculoskeletal Diseases|Nervous System Diseases|Pathological Conditions, Signs and Symptoms
e	Female Urogenital Diseases and Pregnancy Complications
E(bx)	Neoplasms
E(Pc)	Pathological Conditions, Signs and Symptoms
E(spl)	Congenital, Hereditary, and Neonatal Diseases and Abnormalities|Eye Diseases|Hemic and Lymphatic Diseases|Neoplasms|Nervous System Diseases|Pathological Conditions, Signs and Symptoms
E(var)3-9	Pathological Conditions, Signs and Symptoms
e(y)1	Disorders of Environmental Origin|Hemic and Lymphatic Diseases|Immune System Diseases|Neoplasms|Virus Diseases
E(z)	Congenital, Hereditary, and Neonatal Diseases and Abnormalities|Eye Diseases|Female Urogenital Diseases and Pregnancy Complications|Male Urogenital Diseases|Musculoskeletal Diseases|Neoplasms|Nervous System Diseases|Pathological Conditions, Signs and Symptoms|Skin and Connective Tissue Diseases
E2f	Congenital, Hereditary, and Neonatal Diseases and Abnormalities|Disorders of Environmental Origin|Eye Diseases|Female Urogenital Diseases and Pregnancy Complications|Neoplasms|Nervous System Diseases|Nutritional and Metabolic Diseases|Pathological Conditions, Signs and Symptoms
E2f2	Disorders of Environmental Origin|Neoplasms
Eaat1	Pathological Conditions, Signs and Symptoms
Eaat2	Eye Diseases
eag	Cardiovascular Diseases|Congenital, Hereditary, and Neonatal Diseases and Abnormalities|Mental Disorders|Neoplasms|Nervous System Diseases|Pathological Conditions, Signs and Symptoms
ear	Neoplasms
eas	Cardiovascular Diseases|Neoplasms|Nervous System Diseases|Pathological Conditions, Signs and Symptoms
Eb1	Congenital, Hereditary, and Neonatal Diseases and Abnormalities|Digestive System Diseases|Neoplasms
ebi	Neoplasms
ec	Pathological Conditions, Signs and Symptoms
eca	Congenital, Hereditary, and Neonatal Diseases and Abnormalities
ecd	Neoplasms|Pathological Conditions, Signs and Symptoms
eco	Congenital, Hereditary, and Neonatal Diseases and Abnormalities|Nervous System Diseases
EcR	Male Urogenital Diseases|Neoplasms|Nervous System Diseases|Nutritional and Metabolic Diseases|Pathological Conditions, Signs and Symptoms|Skin and Connective Tissue Diseases
Ect3	Congenital, Hereditary, and Neonatal Diseases and Abnormalities|Mental Disorders|Nervous System Diseases|Pathological Conditions, Signs and Symptoms
ed	Congenital, Hereditary, and Neonatal Diseases and Abnormalities|Eye Diseases
Ef1alpha100E	Nutritional and Metabolic Diseases
Ef1alpha48D	Nutritional and Metabolic Diseases|Pathological Conditions, Signs and Symptoms
eff	Congenital, Hereditary, and Neonatal Diseases and Abnormalities|Disorders of Environmental Origin|Mental Disorders|Nervous System Diseases|Pathological Conditions, Signs and Symptoms
eg	Pathological Conditions, Signs and Symptoms
Egfr	Congenital, Hereditary, and Neonatal Diseases and Abnormalities|Disorders of Environmental Origin|Endocrine System Diseases|Eye Diseases|Female Urogenital Diseases and Pregnancy Complications|Neoplasms|Nervous System Diseases|Nutritional and Metabolic Diseases|Pathological Conditions, Signs and Symptoms
egl	Disorders of Environmental Origin
egr	Bacterial Infections and Mycoses|Disorders of Environmental Origin|Neoplasms|Nervous System Diseases|Pathological Conditions, Signs and Symptoms
eIF-2alpha	Pathological Conditions, Signs and Symptoms
eIF-4a	Disorders of Environmental Origin
eIF4AIII	Disorders of Environmental Origin
eIF-4E	Congenital, Hereditary, and Neonatal Diseases and Abnormalities|Nervous System Diseases|Pathological Conditions, Signs and Symptoms
Eip63F-1	Pathological Conditions, Signs and Symptoms
Eip71CD	Pathological Conditions, Signs and Symptoms
Eip74EF	Neoplasms|Pathological Conditions, Signs and Symptoms
Eip75B	Congenital, Hereditary, and Neonatal Diseases and Abnormalities|Mental Disorders|Nervous System Diseases|Pathological Conditions, Signs and Symptoms
Eip78C	Nervous System Diseases|Nutritional and Metabolic Diseases|Pathological Conditions, Signs and Symptoms
Ela	Pathological Conditions, Signs and Symptoms
elav	Congenital, Hereditary, and Neonatal Diseases and Abnormalities|Disorders of Environmental Origin|Eye Diseases|Female Urogenital Diseases and Pregnancy Complications|Immune System Diseases|Male Urogenital Diseases|Mental Disorders|Neoplasms|Nervous System Diseases|Pathological Conditions, Signs and Symptoms
elB	Pathological Conditions, Signs and Symptoms
Elf	Pathological Conditions, Signs and Symptoms
Elo68alpha	Nutritional and Metabolic Diseases|Pathological Conditions, Signs and Symptoms
Elp3	Nervous System Diseases|Nutritional and Metabolic Diseases|Pathological Conditions, Signs and Symptoms
emb	Digestive System Diseases|Neoplasms|Pathological Conditions, Signs and Symptoms
emc	Congenital, Hereditary, and Neonatal Diseases and Abnormalities|Male Urogenital Diseases|Mental Disorders|Nervous System Diseases|Nutritional and Metabolic Diseases|Pathological Conditions, Signs and Symptoms
emp	Bacterial Infections and Mycoses
ems	Congenital, Hereditary, and Neonatal Diseases and Abnormalities|Nervous System Diseases|Pathological Conditions, Signs and Symptoms
en	Cardiovascular Diseases|Congenital, Hereditary, and Neonatal Diseases and Abnormalities|Digestive System Diseases|Endocrine System Diseases|Mental Disorders|Musculoskeletal Diseases|Neoplasms|Nervous System Diseases|Pathological Conditions, Signs and Symptoms
ena	Disorders of Environmental Origin|Mental Disorders|Neoplasms|Nervous System Diseases
endoA	Pathological Conditions, Signs and Symptoms
Eno	Bacterial Infections and Mycoses|Congenital, Hereditary, and Neonatal Diseases and Abnormalities|Nervous System Diseases
Eph	Pathological Conditions, Signs and Symptoms
Ephrin	Pathological Conditions, Signs and Symptoms
Ercc1	Disorders of Environmental Origin|Pathological Conditions, Signs and Symptoms
esc	Congenital, Hereditary, and Neonatal Diseases and Abnormalities|Neoplasms
esg	Congenital, Hereditary, and Neonatal Diseases and Abnormalities|Disorders of Environmental Origin|Neoplasms|Nervous System Diseases|Pathological Conditions, Signs and Symptoms
Est-6	Pathological Conditions, Signs and Symptoms
Est-P	Nervous System Diseases|Pathological Conditions, Signs and Symptoms
Ets21C	Neoplasms|Pathological Conditions, Signs and Symptoms
Ets65A	Neoplasms|Pathological Conditions, Signs and Symptoms
Ets97D	Neoplasms|Pathological Conditions, Signs and Symptoms
Ets98B	Neoplasms|Pathological Conditions, Signs and Symptoms
eve	Cardiovascular Diseases|Congenital, Hereditary, and Neonatal Diseases and Abnormalities|Disorders of Environmental Origin|Female Urogenital Diseases and Pregnancy Complications|Mental Disorders|Neoplasms|Nervous System Diseases|Pathological Conditions, Signs and Symptoms
ewg	Pathological Conditions, Signs and Symptoms
ex	Congenital, Hereditary, and Neonatal Diseases and Abnormalities|Neoplasms|Pathological Conditions, Signs and Symptoms
exba	Disorders of Environmental Origin|Mental Disorders
exd	Congenital, Hereditary, and Neonatal Diseases and Abnormalities|Eye Diseases|Neoplasms
exex	Pathological Conditions, Signs and Symptoms
exo84	Pathological Conditions, Signs and Symptoms
Ext2	Congenital, Hereditary, and Neonatal Diseases and Abnormalities|Musculoskeletal Diseases|Neoplasms
ey	Congenital, Hereditary, and Neonatal Diseases and Abnormalities|Disorders of Environmental Origin|Eye Diseases|Female Urogenital Diseases and Pregnancy Complications|Male Urogenital Diseases|Nervous System Diseases|Pathological Conditions, Signs and Symptoms
eya	Congenital, Hereditary, and Neonatal Diseases and Abnormalities|Eye Diseases|Female Urogenital Diseases and Pregnancy Complications|Male Urogenital Diseases|Neoplasms|Nervous System Diseases|Pathological Conditions, Signs and Symptoms|Skin and Connective Tissue Diseases
eyg	Congenital, Hereditary, and Neonatal Diseases and Abnormalities|Eye Diseases
eys	Nervous System Diseases|Pathological Conditions, Signs and Symptoms
f	Neoplasms|Pathological Conditions, Signs and Symptoms
faf	Congenital, Hereditary, and Neonatal Diseases and Abnormalities|Nervous System Diseases|Pathological Conditions, Signs and Symptoms
Fak56D	Neoplasms|Nervous System Diseases|Pathological Conditions, Signs and Symptoms|Skin and Connective Tissue Diseases
Fancd2	Congenital, Hereditary, and Neonatal Diseases and Abnormalities|Hemic and Lymphatic Diseases|Nutritional and Metabolic Diseases
Fas1	Disorders of Environmental Origin|Neoplasms|Pathological Conditions, Signs and Symptoms
Fas2	Congenital, Hereditary, and Neonatal Diseases and Abnormalities|Disorders of Environmental Origin|Mental Disorders|Neoplasms|Nervous System Diseases|Pathological Conditions, Signs and Symptoms
Fatp	Congenital, Hereditary, and Neonatal Diseases and Abnormalities
fat-spondin	Pathological Conditions, Signs and Symptoms
fau	Pathological Conditions, Signs and Symptoms
fbl	Congenital, Hereditary, and Neonatal Diseases and Abnormalities|Mental Disorders|Nervous System Diseases|Pathological Conditions, Signs and Symptoms
Fbp2	Pathological Conditions, Signs and Symptoms
fd59A	Neoplasms|Pathological Conditions, Signs and Symptoms
fd64A	Neoplasms|Pathological Conditions, Signs and Symptoms
fd96Ca	Neoplasms|Pathological Conditions, Signs and Symptoms
fd96Cb	Neoplasms|Pathological Conditions, Signs and Symptoms
Fdh	Nutritional and Metabolic Diseases|Pathological Conditions, Signs and Symptoms
fdl	Male Urogenital Diseases
Fem-1	Cardiovascular Diseases
Fen1	Pathological Conditions, Signs and Symptoms
feo	Pathological Conditions, Signs and Symptoms
Fer1HCH	Congenital, Hereditary, and Neonatal Diseases and Abnormalities|Nervous System Diseases
fh	Congenital, Hereditary, and Neonatal Diseases and Abnormalities|Nervous System Diseases|Nutritional and Metabolic Diseases|Pathological Conditions, Signs and Symptoms
Fib	Neoplasms
FK506-bp1	Neoplasms
FK506-bp2	Disorders of Environmental Origin
FKBP59	Congenital, Hereditary, and Neonatal Diseases and Abnormalities|Nervous System Diseases
fkh	Congenital, Hereditary, and Neonatal Diseases and Abnormalities|Digestive System Diseases|Neoplasms|Nervous System Diseases|Pathological Conditions, Signs and Symptoms
fl(2)d	Congenital, Hereditary, and Neonatal Diseases and Abnormalities|Female Urogenital Diseases and Pregnancy Complications|Male Urogenital Diseases|Neoplasms
fliI	Pathological Conditions, Signs and Symptoms
flw	Cardiovascular Diseases|Pathological Conditions, Signs and Symptoms
Fmr1	Congenital, Hereditary, and Neonatal Diseases and Abnormalities|Mental Disorders|Nervous System Diseases|Pathological Conditions, Signs and Symptoms
foxo	Congenital, Hereditary, and Neonatal Diseases and Abnormalities|Disorders of Environmental Origin|Neoplasms|Nutritional and Metabolic Diseases|Pathological Conditions, Signs and Symptoms
fra	Congenital, Hereditary, and Neonatal Diseases and Abnormalities|Neoplasms|Nervous System Diseases|Pathological Conditions, Signs and Symptoms
fred	Parasitic Diseases
Frq1	Nervous System Diseases|Pathological Conditions, Signs and Symptoms
fru	Male Urogenital Diseases|Nervous System Diseases|Pathological Conditions, Signs and Symptoms
fry	Mental Disorders
Fs	Eye Diseases
fs(1)h	Congenital, Hereditary, and Neonatal Diseases and Abnormalities|Female Urogenital Diseases and Pregnancy Complications|Hemic and Lymphatic Diseases|Immune System Diseases|Neoplasms|Nervous System Diseases|Nutritional and Metabolic Diseases|Pathological Conditions, Signs and Symptoms
fs(1)K10	Congenital, Hereditary, and Neonatal Diseases and Abnormalities|Digestive System Diseases|Female Urogenital Diseases and Pregnancy Complications|Neoplasms|Pathological Conditions, Signs and Symptoms|Skin and Connective Tissue Diseases
Fs(2)Ket	Female Urogenital Diseases and Pregnancy Complications
Fsh	Congenital, Hereditary, and Neonatal Diseases and Abnormalities|Disorders of Environmental Origin|Male Urogenital Diseases|Mental Disorders|Nervous System Diseases|Pathological Conditions, Signs and Symptoms
ft	Congenital, Hereditary, and Neonatal Diseases and Abnormalities|Eye Diseases|Neoplasms|Nervous System Diseases|Pathological Conditions, Signs and Symptoms
ftz	Congenital, Hereditary, and Neonatal Diseases and Abnormalities|Female Urogenital Diseases and Pregnancy Complications|Mental Disorders|Musculoskeletal Diseases|Neoplasms|Nervous System Diseases|Pathological Conditions, Signs and Symptoms
ftz-f1	Digestive System Diseases|Female Urogenital Diseases and Pregnancy Complications|Neoplasms
fu	Congenital, Hereditary, and Neonatal Diseases and Abnormalities|Musculoskeletal Diseases|Neoplasms
Fuca	Congenital, Hereditary, and Neonatal Diseases and Abnormalities|Nervous System Diseases|Pathological Conditions, Signs and Symptoms
Fur1	Congenital, Hereditary, and Neonatal Diseases and Abnormalities|Pathological Conditions, Signs and Symptoms
Fur2	Congenital, Hereditary, and Neonatal Diseases and Abnormalities|Mental Disorders|Nervous System Diseases|Pathological Conditions, Signs and Symptoms
fus	Neoplasms
futsch	Congenital, Hereditary, and Neonatal Diseases and Abnormalities|Mental Disorders|Neoplasms|Nervous System Diseases|Pathological Conditions, Signs and Symptoms
fw	Cardiovascular Diseases|Pathological Conditions, Signs and Symptoms
fy	Neoplasms
fz	Congenital, Hereditary, and Neonatal Diseases and Abnormalities|Digestive System Diseases|Eye Diseases|Female Urogenital Diseases and Pregnancy Complications|Male Urogenital Diseases|Mental Disorders|Neoplasms|Nervous System Diseases|Pathological Conditions, Signs and Symptoms
fz2	Congenital, Hereditary, and Neonatal Diseases and Abnormalities|Digestive System Diseases|Musculoskeletal Diseases|Neoplasms|Pathological Conditions, Signs and Symptoms|Stomatognathic Diseases
fzo	Cardiovascular Diseases|Male Urogenital Diseases|Nervous System Diseases
fzy	Disorders of Environmental Origin|Pathological Conditions, Signs and Symptoms
g	Hemic and Lymphatic Diseases|Nutritional and Metabolic Diseases|Pathological Conditions, Signs and Symptoms
G9a	Neoplasms
GABA-B-R1	Disorders of Environmental Origin|Pathological Conditions, Signs and Symptoms
Gad1	Nervous System Diseases|Pathological Conditions, Signs and Symptoms
Gadd45	Disorders of Environmental Origin
Gal	Congenital, Hereditary, and Neonatal Diseases and Abnormalities|Mental Disorders|Nervous System Diseases|Pathological Conditions, Signs and Symptoms
Galpha49B	Congenital, Hereditary, and Neonatal Diseases and Abnormalities|Eye Diseases|Nervous System Diseases|Pathological Conditions, Signs and Symptoms
gammaTub23C	Congenital, Hereditary, and Neonatal Diseases and Abnormalities|Disorders of Environmental Origin|Female Urogenital Diseases and Pregnancy Complications|Neoplasms|Nervous System Diseases|Pathological Conditions, Signs and Symptoms
gammaTub37C	Congenital, Hereditary, and Neonatal Diseases and Abnormalities|Disorders of Environmental Origin|Female Urogenital Diseases and Pregnancy Complications|Neoplasms|Nervous System Diseases|Pathological Conditions, Signs and Symptoms
Gap1	Congenital, Hereditary, and Neonatal Diseases and Abnormalities|Neoplasms|Pathological Conditions, Signs and Symptoms
Gapdh1	Congenital, Hereditary, and Neonatal Diseases and Abnormalities|Nervous System Diseases|Nutritional and Metabolic Diseases|Pathological Conditions, Signs and Symptoms
Gapdh2	Cardiovascular Diseases|Congenital, Hereditary, and Neonatal Diseases and Abnormalities|Nutritional and Metabolic Diseases|Pathological Conditions, Signs and Symptoms
garz	Mental Disorders|Nervous System Diseases
gbb	Congenital, Hereditary, and Neonatal Diseases and Abnormalities|Hemic and Lymphatic Diseases|Immune System Diseases|Neoplasms|Nervous System Diseases|Pathological Conditions, Signs and Symptoms|Skin and Connective Tissue Diseases|Virus Diseases
Gbeta13F	Cardiovascular Diseases|Congenital, Hereditary, and Neonatal Diseases and Abnormalities|Pathological Conditions, Signs and Symptoms
Gbeta76C	Eye Diseases
Gclc	Disorders of Environmental Origin
Gclm	Disorders of Environmental Origin
gcm	Female Urogenital Diseases and Pregnancy Complications|Neoplasms
Gdh	Pathological Conditions, Signs and Symptoms
Gdi	Congenital, Hereditary, and Neonatal Diseases and Abnormalities|Female Urogenital Diseases and Pregnancy Complications|Mental Disorders|Nervous System Diseases|Pathological Conditions, Signs and Symptoms
gdl	Pathological Conditions, Signs and Symptoms
gek	Congenital, Hereditary, and Neonatal Diseases and Abnormalities|Mental Disorders|Nervous System Diseases|Pathological Conditions, Signs and Symptoms
Gel	Congenital, Hereditary, and Neonatal Diseases and Abnormalities|Endocrine System Diseases|Neoplasms
gem	Congenital, Hereditary, and Neonatal Diseases and Abnormalities|Nervous System Diseases
gfA	Disorders of Environmental Origin|Mental Disorders
Gfr	Congenital, Hereditary, and Neonatal Diseases and Abnormalities|Immune System Diseases|Mental Disorders|Pathological Conditions, Signs and Symptoms
gfzf	Pathological Conditions, Signs and Symptoms
Ggamma1	Cardiovascular Diseases|Congenital, Hereditary, and Neonatal Diseases and Abnormalities
Ggamma30A	Nervous System Diseases|Pathological Conditions, Signs and Symptoms
Gie	Pathological Conditions, Signs and Symptoms
gig	Congenital, Hereditary, and Neonatal Diseases and Abnormalities|Disorders of Environmental Origin|Female Urogenital Diseases and Pregnancy Complications|Male Urogenital Diseases|Mental Disorders|Neoplasms|Nervous System Diseases|Nutritional and Metabolic Diseases|Pathological Conditions, Signs and Symptoms
GIIIspla2	Pathological Conditions, Signs and Symptoms
gish	Nervous System Diseases|Pathological Conditions, Signs and Symptoms
gl	Congenital, Hereditary, and Neonatal Diseases and Abnormalities|Neoplasms|Pathological Conditions, Signs and Symptoms
Gl	Endocrine System Diseases|Eye Diseases|Mental Disorders|Musculoskeletal Diseases|Nervous System Diseases
GLaz	Nervous System Diseases|Nutritional and Metabolic Diseases
Gld	Congenital, Hereditary, and Neonatal Diseases and Abnormalities|Nutritional and Metabolic Diseases
Gli	Congenital, Hereditary, and Neonatal Diseases and Abnormalities|Disorders of Environmental Origin|Female Urogenital Diseases and Pregnancy Complications|Pathological Conditions, Signs and Symptoms
glo	Congenital, Hereditary, and Neonatal Diseases and Abnormalities|Nutritional and Metabolic Diseases|Pathological Conditions, Signs and Symptoms
glob1	Pathological Conditions, Signs and Symptoms
GluClalpha	Congenital, Hereditary, and Neonatal Diseases and Abnormalities|Pathological Conditions, Signs and Symptoms
Glu-RI	Pathological Conditions, Signs and Symptoms
GluRIIA	Nervous System Diseases|Pathological Conditions, Signs and Symptoms
GluRIIB	Neoplasms|Nervous System Diseases|Pathological Conditions, Signs and Symptoms
Glut1	Digestive System Diseases|Neoplasms|Pathological Conditions, Signs and Symptoms
Glycogenin	Nutritional and Metabolic Diseases
GlyP	Pathological Conditions, Signs and Symptoms
G-oalpha47A	Pathological Conditions, Signs and Symptoms
Got2	Nutritional and Metabolic Diseases|Pathological Conditions, Signs and Symptoms
Gp150	Female Urogenital Diseases and Pregnancy Complications|Male Urogenital Diseases
Gpdh	Congenital, Hereditary, and Neonatal Diseases and Abnormalities|Nutritional and Metabolic Diseases|Pathological Conditions, Signs and Symptoms
Gpi1	Pathological Conditions, Signs and Symptoms
Gpo-1	Pathological Conditions, Signs and Symptoms
Gprk2	Female Urogenital Diseases and Pregnancy Complications|Male Urogenital Diseases|Nervous System Diseases|Pathological Conditions, Signs and Symptoms
Graf	Congenital, Hereditary, and Neonatal Diseases and Abnormalities|Mental Disorders|Nervous System Diseases|Pathological Conditions, Signs and Symptoms
grass	Bacterial Infections and Mycoses
grh	Neoplasms|Nervous System Diseases|Skin and Connective Tissue Diseases
GRHR	Nutritional and Metabolic Diseases
Grip84	Disorders of Environmental Origin
grk	Congenital, Hereditary, and Neonatal Diseases and Abnormalities|Disorders of Environmental Origin|Endocrine System Diseases|Eye Diseases|Female Urogenital Diseases and Pregnancy Complications|Immune System Diseases|Neoplasms|Pathological Conditions, Signs and Symptoms
gro	Hemic and Lymphatic Diseases|Immune System Diseases|Mental Disorders|Neoplasms|Nervous System Diseases|Pathological Conditions, Signs and Symptoms
grp	Disorders of Environmental Origin|Eye Diseases|Female Urogenital Diseases and Pregnancy Complications|Male Urogenital Diseases|Neoplasms|Nutritional and Metabolic Diseases|Pathological Conditions, Signs and Symptoms
Gs1	Female Urogenital Diseases and Pregnancy Complications
G-salpha60A	Congenital, Hereditary, and Neonatal Diseases and Abnormalities|Mental Disorders|Nervous System Diseases|Pathological Conditions, Signs and Symptoms
gsb	Congenital, Hereditary, and Neonatal Diseases and Abnormalities|Disorders of Environmental Origin|Musculoskeletal Diseases|Neoplasms|Pathological Conditions, Signs and Symptoms
gsb-n	Neoplasms|Nervous System Diseases|Pathological Conditions, Signs and Symptoms
GstD1	Bacterial Infections and Mycoses|Pathological Conditions, Signs and Symptoms
GstD2	Pathological Conditions, Signs and Symptoms
GstD3	Pathological Conditions, Signs and Symptoms
GstD4	Pathological Conditions, Signs and Symptoms
GstD5	Pathological Conditions, Signs and Symptoms
GstD6	Pathological Conditions, Signs and Symptoms
GstD7	Pathological Conditions, Signs and Symptoms
GstD8	Pathological Conditions, Signs and Symptoms
GstE1	Congenital, Hereditary, and Neonatal Diseases and Abnormalities|Mental Disorders|Nervous System Diseases|Pathological Conditions, Signs and Symptoms
GstS1	Pathological Conditions, Signs and Symptoms
gt	Disorders of Environmental Origin|Female Urogenital Diseases and Pregnancy Complications|Neoplasms|Nervous System Diseases|Pathological Conditions, Signs and Symptoms
Gug	Congenital, Hereditary, and Neonatal Diseases and Abnormalities|Eye Diseases|Neoplasms|Nervous System Diseases|Pathological Conditions, Signs and Symptoms
Gyk	Congenital, Hereditary, and Neonatal Diseases and Abnormalities|Mental Disorders|Nervous System Diseases|Pathological Conditions, Signs and Symptoms
h	Congenital, Hereditary, and Neonatal Diseases and Abnormalities|Eye Diseases|Female Urogenital Diseases and Pregnancy Complications|Neoplasms|Nervous System Diseases|Pathological Conditions, Signs and Symptoms
H15	Cardiovascular Diseases|Congenital, Hereditary, and Neonatal Diseases and Abnormalities|Pathological Conditions, Signs and Symptoms
H2.0	Pathological Conditions, Signs and Symptoms
Hand	Pathological Conditions, Signs and Symptoms
hay	Congenital, Hereditary, and Neonatal Diseases and Abnormalities|Disorders of Environmental Origin|Female Urogenital Diseases and Pregnancy Complications|Male Urogenital Diseases|Mental Disorders|Musculoskeletal Diseases|Neoplasms|Nervous System Diseases|Nutritional and Metabolic Diseases|Pathological Conditions, Signs and Symptoms|Skin and Connective Tissue Diseases
hb	Congenital, Hereditary, and Neonatal Diseases and Abnormalities|Endocrine System Diseases|Male Urogenital Diseases|Neoplasms|Nervous System Diseases|Pathological Conditions, Signs and Symptoms
Hcf	Pathological Conditions, Signs and Symptoms
Hcs	Congenital, Hereditary, and Neonatal Diseases and Abnormalities|Mental Disorders|Nervous System Diseases|Pathological Conditions, Signs and Symptoms
Hdac3	Congenital, Hereditary, and Neonatal Diseases and Abnormalities|Mental Disorders|Neoplasms|Nervous System Diseases
HDAC6	Musculoskeletal Diseases|Neoplasms|Nervous System Diseases|Nutritional and Metabolic Diseases|Pathological Conditions, Signs and Symptoms
hdm	Pathological Conditions, Signs and Symptoms
heix	Pathological Conditions, Signs and Symptoms
Hel89B	Mental Disorders|Nervous System Diseases|Pathological Conditions, Signs and Symptoms
Hem	Congenital, Hereditary, and Neonatal Diseases and Abnormalities|Mental Disorders|Nervous System Diseases|Pathological Conditions, Signs and Symptoms
hep	Congenital, Hereditary, and Neonatal Diseases and Abnormalities|Neoplasms|Nervous System Diseases|Pathological Conditions, Signs and Symptoms
heph	Nervous System Diseases
her	Congenital, Hereditary, and Neonatal Diseases and Abnormalities|Endocrine System Diseases|Male Urogenital Diseases
Hex-A	Congenital, Hereditary, and Neonatal Diseases and Abnormalities|Nervous System Diseases|Nutritional and Metabolic Diseases
Hex-C	Congenital, Hereditary, and Neonatal Diseases and Abnormalities|Nutritional and Metabolic Diseases|Pathological Conditions, Signs and Symptoms
Hexo2	Bacterial Infections and Mycoses|Congenital, Hereditary, and Neonatal Diseases and Abnormalities|Nervous System Diseases|Pathological Conditions, Signs and Symptoms
hgo	Nutritional and Metabolic Diseases|Pathological Conditions, Signs and Symptoms
hh	Congenital, Hereditary, and Neonatal Diseases and Abnormalities|Endocrine System Diseases|Eye Diseases|Female Urogenital Diseases and Pregnancy Complications|Hemic and Lymphatic Diseases|Male Urogenital Diseases|Mental Disorders|Musculoskeletal Diseases|Neoplasms|Nervous System Diseases|Nutritional and Metabolic Diseases|Pathological Conditions, Signs and Symptoms|Skin and Connective Tissue Disea…
hig	Nervous System Diseases
Hip1	Congenital, Hereditary, and Neonatal Diseases and Abnormalities|Mental Disorders|Nervous System Diseases
Hira	Congenital, Hereditary, and Neonatal Diseases and Abnormalities|Endocrine System Diseases|Immune System Diseases|Male Urogenital Diseases|Pathological Conditions, Signs and Symptoms
His2A:CG31618	Disorders of Environmental Origin
His2Av	Congenital, Hereditary, and Neonatal Diseases and Abnormalities|Disorders of Environmental Origin|Pathological Conditions, Signs and Symptoms
His3.3A	Immune System Diseases|Skin and Connective Tissue Diseases
His3.3B	Female Urogenital Diseases and Pregnancy Complications|Immune System Diseases|Male Urogenital Diseases|Nervous System Diseases|Pathological Conditions, Signs and Symptoms|Skin and Connective Tissue Diseases
hiw	Nutritional and Metabolic Diseases|Pathological Conditions, Signs and Symptoms
hk	Congenital, Hereditary, and Neonatal Diseases and Abnormalities
Hk	Nervous System Diseases|Pathological Conditions, Signs and Symptoms
hkl	Pathological Conditions, Signs and Symptoms
Hlc	Pathological Conditions, Signs and Symptoms
HLH106	Congenital, Hereditary, and Neonatal Diseases and Abnormalities|Digestive System Diseases|Hemic and Lymphatic Diseases|Neoplasms|Nervous System Diseases|Nutritional and Metabolic Diseases
HLHm3	Congenital, Hereditary, and Neonatal Diseases and Abnormalities|Nervous System Diseases|Pathological Conditions, Signs and Symptoms
HLHm5	Congenital, Hereditary, and Neonatal Diseases and Abnormalities|Nervous System Diseases
HLHm7	Congenital, Hereditary, and Neonatal Diseases and Abnormalities|Mental Disorders|Nervous System Diseases|Pathological Conditions, Signs and Symptoms
HLHmbeta	Congenital, Hereditary, and Neonatal Diseases and Abnormalities|Nervous System Diseases
HLHmdelta	Congenital, Hereditary, and Neonatal Diseases and Abnormalities|Nervous System Diseases
HLHmgamma	Congenital, Hereditary, and Neonatal Diseases and Abnormalities|Nervous System Diseases
Hmgcr	Cardiovascular Diseases|Congenital, Hereditary, and Neonatal Diseases and Abnormalities|Nervous System Diseases|Nutritional and Metabolic Diseases
Hmx	Pathological Conditions, Signs and Symptoms
Hn	Congenital, Hereditary, and Neonatal Diseases and Abnormalities|Mental Disorders|Nervous System Diseases|Nutritional and Metabolic Diseases|Pathological Conditions, Signs and Symptoms
Hnf4	Nutritional and Metabolic Diseases|Pathological Conditions, Signs and Symptoms
hoip	Congenital, Hereditary, and Neonatal Diseases and Abnormalities
hop	Bacterial Infections and Mycoses|Congenital, Hereditary, and Neonatal Diseases and Abnormalities|Eye Diseases|Female Urogenital Diseases and Pregnancy Complications|Male Urogenital Diseases|Neoplasms|Pathological Conditions, Signs and Symptoms
HP1b	Neoplasms
Hph	Disorders of Environmental Origin|Female Urogenital Diseases and Pregnancy Complications|Pathological Conditions, Signs and Symptoms
hpo	Digestive System Diseases|Disorders of Environmental Origin|Neoplasms|Pathological Conditions, Signs and Symptoms
hppy	Disorders of Environmental Origin
HPS	Congenital, Hereditary, and Neonatal Diseases and Abnormalities|Eye Diseases|Hemic and Lymphatic Diseases|Nutritional and Metabolic Diseases|Skin and Connective Tissue Diseases
Hr39	Digestive System Diseases|Neoplasms|Nervous System Diseases
Hr78	Neoplasms
Hr96	Neoplasms|Nutritional and Metabolic Diseases
Hrb27C	Congenital, Hereditary, and Neonatal Diseases and Abnormalities
Hrb87F	Eye Diseases|Nervous System Diseases
Hrs	Congenital, Hereditary, and Neonatal Diseases and Abnormalities|Eye Diseases|Nervous System Diseases|Pathological Conditions, Signs and Symptoms
Hsc70-1	Neoplasms
Hsc70-2	Neoplasms|Pathological Conditions, Signs and Symptoms
Hsc70-3	Eye Diseases|Female Urogenital Diseases and Pregnancy Complications|Mental Disorders|Neoplasms|Nervous System Diseases|Nutritional and Metabolic Diseases|Pathological Conditions, Signs and Symptoms
Hsc70-4	Cardiovascular Diseases|Congenital, Hereditary, and Neonatal Diseases and Abnormalities|Disorders of Environmental Origin|Eye Diseases|Female Urogenital Diseases and Pregnancy Complications|Immune System Diseases|Mental Disorders|Musculoskeletal Diseases|Neoplasms|Nervous System Diseases|Nutritional and Metabolic Diseases|Pathological Conditions, Signs and Symptoms
Hsc70-5	Neoplasms
Hsf	Disorders of Environmental Origin|Nutritional and Metabolic Diseases
Hsp22	Neoplasms|Pathological Conditions, Signs and Symptoms
Hsp23	Bacterial Infections and Mycoses|Disorders of Environmental Origin|Nutritional and Metabolic Diseases|Pathological Conditions, Signs and Symptoms
Hsp26	Disorders of Environmental Origin|Neoplasms|Nervous System Diseases|Nutritional and Metabolic Diseases|Pathological Conditions, Signs and Symptoms
Hsp27	Bacterial Infections and Mycoses|Nervous System Diseases|Nutritional and Metabolic Diseases|Pathological Conditions, Signs and Symptoms
Hsp60	Congenital, Hereditary, and Neonatal Diseases and Abnormalities|Male Urogenital Diseases|Mental Disorders|Nervous System Diseases|Nutritional and Metabolic Diseases|Pathological Conditions, Signs and Symptoms
Hsp60B	Congenital, Hereditary, and Neonatal Diseases and Abnormalities|Male Urogenital Diseases|Nervous System Diseases
Hsp68	Congenital, Hereditary, and Neonatal Diseases and Abnormalities|Nervous System Diseases|Pathological Conditions, Signs and Symptoms
Hsp70Aa	Congenital, Hereditary, and Neonatal Diseases and Abnormalities|Disorders of Environmental Origin|Female Urogenital Diseases and Pregnancy Complications|Mental Disorders|Musculoskeletal Diseases|Neoplasms|Nervous System Diseases|Nutritional and Metabolic Diseases|Pathological Conditions, Signs and Symptoms|Skin and Connective Tissue Diseases
Hsp70Ab	Congenital, Hereditary, and Neonatal Diseases and Abnormalities|Disorders of Environmental Origin|Female Urogenital Diseases and Pregnancy Complications|Mental Disorders|Musculoskeletal Diseases|Neoplasms|Nervous System Diseases|Nutritional and Metabolic Diseases|Pathological Conditions, Signs and Symptoms|Skin and Connective Tissue Diseases
Hsp70Ba	Congenital, Hereditary, and Neonatal Diseases and Abnormalities|Disorders of Environmental Origin|Female Urogenital Diseases and Pregnancy Complications|Mental Disorders|Musculoskeletal Diseases|Neoplasms|Nervous System Diseases|Nutritional and Metabolic Diseases|Pathological Conditions, Signs and Symptoms|Skin and Connective Tissue Diseases
Hsp70Bb	Congenital, Hereditary, and Neonatal Diseases and Abnormalities|Disorders of Environmental Origin|Female Urogenital Diseases and Pregnancy Complications|Mental Disorders|Musculoskeletal Diseases|Neoplasms|Nervous System Diseases|Nutritional and Metabolic Diseases|Pathological Conditions, Signs and Symptoms|Skin and Connective Tissue Diseases
Hsp70Bbb	Congenital, Hereditary, and Neonatal Diseases and Abnormalities|Disorders of Environmental Origin|Mental Disorders|Musculoskeletal Diseases|Neoplasms|Nervous System Diseases|Nutritional and Metabolic Diseases|Pathological Conditions, Signs and Symptoms|Skin and Connective Tissue Diseases
Hsp70Bc	Bacterial Infections and Mycoses|Congenital, Hereditary, and Neonatal Diseases and Abnormalities|Disorders of Environmental Origin|Female Urogenital Diseases and Pregnancy Complications|Mental Disorders|Musculoskeletal Diseases|Neoplasms|Nervous System Diseases|Nutritional and Metabolic Diseases|Pathological Conditions, Signs and Symptoms|Skin and Connective Tissue Diseases
Hsp83	Congenital, Hereditary, and Neonatal Diseases and Abnormalities|Disorders of Environmental Origin|Eye Diseases|Male Urogenital Diseases|Mental Disorders|Musculoskeletal Diseases|Neoplasms|Nervous System Diseases|Nutritional and Metabolic Diseases|Pathological Conditions, Signs and Symptoms
HSPC300	Congenital, Hereditary, and Neonatal Diseases and Abnormalities|Eye Diseases
hth	Congenital, Hereditary, and Neonatal Diseases and Abnormalities|Neoplasms|Nervous System Diseases|Pathological Conditions, Signs and Symptoms
htl	Cardiovascular Diseases|Congenital, Hereditary, and Neonatal Diseases and Abnormalities|Eye Diseases|Female Urogenital Diseases and Pregnancy Complications|Male Urogenital Diseases|Mental Disorders|Musculoskeletal Diseases|Neoplasms|Nervous System Diseases|Pathological Conditions, Signs and Symptoms
HtrA2	Nervous System Diseases
hts	Endocrine System Diseases|Female Urogenital Diseases and Pregnancy Complications|Male Urogenital Diseases|Neoplasms|Pathological Conditions, Signs and Symptoms
htt	Congenital, Hereditary, and Neonatal Diseases and Abnormalities|Mental Disorders|Nervous System Diseases
Hus1-like	Disorders of Environmental Origin|Pathological Conditions, Signs and Symptoms
hyd	Female Urogenital Diseases and Pregnancy Complications|Neoplasms|Pathological Conditions, Signs and Symptoms
Hydr1	Pathological Conditions, Signs and Symptoms
Hydr2	Pathological Conditions, Signs and Symptoms
ial	Female Urogenital Diseases and Pregnancy Complications
Iap2	Bacterial Infections and Mycoses|Congenital, Hereditary, and Neonatal Diseases and Abnormalities|Neoplasms|Nervous System Diseases|Nutritional and Metabolic Diseases|Pathological Conditions, Signs and Symptoms
iav	Disorders of Environmental Origin|Mental Disorders|Nervous System Diseases|Otorhinolaryngologic Diseases|Pathological Conditions, Signs and Symptoms
Ice	Bacterial Infections and Mycoses|Congenital, Hereditary, and Neonatal Diseases and Abnormalities|Disorders of Environmental Origin|Eye Diseases|Male Urogenital Diseases|Neoplasms|Nervous System Diseases|Pathological Conditions, Signs and Symptoms
ics	Disorders of Environmental Origin|Pathological Conditions, Signs and Symptoms
ida	Pathological Conditions, Signs and Symptoms
Idgf1	Disorders of Environmental Origin|Pathological Conditions, Signs and Symptoms
Idgf2	Bacterial Infections and Mycoses|Disorders of Environmental Origin|Pathological Conditions, Signs and Symptoms
Idgf3	Disorders of Environmental Origin|Pathological Conditions, Signs and Symptoms
Idh	Congenital, Hereditary, and Neonatal Diseases and Abnormalities|Nervous System Diseases|Nutritional and Metabolic Diseases|Pathological Conditions, Signs and Symptoms
if	Congenital, Hereditary, and Neonatal Diseases and Abnormalities|Eye Diseases|Nervous System Diseases
iHog	Congenital, Hereditary, and Neonatal Diseases and Abnormalities|Neoplasms
ik2	Bacterial Infections and Mycoses
Ilk	Neoplasms
Ilp5	Nutritional and Metabolic Diseases
Imp	Congenital, Hereditary, and Neonatal Diseases and Abnormalities|Disorders of Environmental Origin|Eye Diseases
ImpL3	Congenital, Hereditary, and Neonatal Diseases and Abnormalities|Nutritional and Metabolic Diseases
inaC	Disorders of Environmental Origin|Eye Diseases|Nervous System Diseases|Pathological Conditions, Signs and Symptoms
inaD	Eye Diseases|Nervous System Diseases|Pathological Conditions, Signs and Symptoms
Indy-2	Congenital, Hereditary, and Neonatal Diseases and Abnormalities|Musculoskeletal Diseases|Nervous System Diseases|Nutritional and Metabolic Diseases
ine	Disorders of Environmental Origin|Nervous System Diseases|Pathological Conditions, Signs and Symptoms
InR	Congenital, Hereditary, and Neonatal Diseases and Abnormalities|Disorders of Environmental Origin|Mental Disorders|Neoplasms|Nervous System Diseases|Nutritional and Metabolic Diseases|Pathological Conditions, Signs and Symptoms
insc	Disorders of Environmental Origin
inv	Congenital, Hereditary, and Neonatal Diseases and Abnormalities|Digestive System Diseases|Pathological Conditions, Signs and Symptoms
Invadolysin	Pathological Conditions, Signs and Symptoms
iPLA2-VIA	Cardiovascular Diseases
Ir	Cardiovascular Diseases
Irbp	Congenital, Hereditary, and Neonatal Diseases and Abnormalities|Disorders of Environmental Origin|Nutritional and Metabolic Diseases|Pathological Conditions, Signs and Symptoms
Irc	Bacterial Infections and Mycoses
ird5	Disorders of Environmental Origin|Immune System Diseases|Nervous System Diseases|Pathological Conditions, Signs and Symptoms
Irk2	Congenital, Hereditary, and Neonatal Diseases and Abnormalities|Mental Disorders|Nervous System Diseases|Pathological Conditions, Signs and Symptoms
Iswi	Congenital, Hereditary, and Neonatal Diseases and Abnormalities|Neoplasms|Pathological Conditions, Signs and Symptoms
Itp-r83A	Eye Diseases
ix	Endocrine System Diseases|Neoplasms
Jafrac1	Bacterial Infections and Mycoses|Congenital, Hereditary, and Neonatal Diseases and Abnormalities|Disorders of Environmental Origin|Nervous System Diseases
Jafrac2	Congenital, Hereditary, and Neonatal Diseases and Abnormalities|Disorders of Environmental Origin|Nervous System Diseases
janA	Pathological Conditions, Signs and Symptoms
janB	Pathological Conditions, Signs and Symptoms
jar	Male Urogenital Diseases|Mental Disorders|Neoplasms|Nervous System Diseases|Pathological Conditions, Signs and Symptoms
Jarid2	Pathological Conditions, Signs and Symptoms
jbug	Nervous System Diseases|Pathological Conditions, Signs and Symptoms
Jhe	Disorders of Environmental Origin|Female Urogenital Diseases and Pregnancy Complications
Jheh1	Disorders of Environmental Origin|Female Urogenital Diseases and Pregnancy Complications
JIL-1	Congenital, Hereditary, and Neonatal Diseases and Abnormalities|Pathological Conditions, Signs and Symptoms
Jon66Ci	Pathological Conditions, Signs and Symptoms
Jon66Cii	Pathological Conditions, Signs and Symptoms
Jon74E	Pathological Conditions, Signs and Symptoms
Jon99Ci	Pathological Conditions, Signs and Symptoms
Jra	Bacterial Infections and Mycoses|Congenital, Hereditary, and Neonatal Diseases and Abnormalities|Disorders of Environmental Origin|Endocrine System Diseases|Female Urogenital Diseases and Pregnancy Complications|Neoplasms|Nervous System Diseases|Pathological Conditions, Signs and Symptoms
jumu	Pathological Conditions, Signs and Symptoms
JYalpha	Disorders of Environmental Origin|Pathological Conditions, Signs and Symptoms
kal-1	Congenital, Hereditary, and Neonatal Diseases and Abnormalities|Endocrine System Diseases|Female Urogenital Diseases and Pregnancy Complications|Male Urogenital Diseases
kar	Pathological Conditions, Signs and Symptoms
kay	Bacterial Infections and Mycoses|Congenital, Hereditary, and Neonatal Diseases and Abnormalities|Disorders of Environmental Origin|Neoplasms|Nervous System Diseases|Pathological Conditions, Signs and Symptoms
KCNQ	Cardiovascular Diseases|Congenital, Hereditary, and Neonatal Diseases and Abnormalities|Pathological Conditions, Signs and Symptoms
Kdm4B	Disorders of Environmental Origin
kek1	Disorders of Environmental Origin|Neoplasms|Pathological Conditions, Signs and Symptoms
kek2	Disorders of Environmental Origin|Pathological Conditions, Signs and Symptoms
kek3	Disorders of Environmental Origin|Pathological Conditions, Signs and Symptoms
kel	Nervous System Diseases|Pathological Conditions, Signs and Symptoms
key	Bacterial Infections and Mycoses|Disorders of Environmental Origin|Immune System Diseases|Nervous System Diseases|Pathological Conditions, Signs and Symptoms
Khc	Congenital, Hereditary, and Neonatal Diseases and Abnormalities|Mental Disorders|Nervous System Diseases|Pathological Conditions, Signs and Symptoms
kis	Congenital, Hereditary, and Neonatal Diseases and Abnormalities|Endocrine System Diseases|Eye Diseases|Female Urogenital Diseases and Pregnancy Complications|Neoplasms|Pathological Conditions, Signs and Symptoms
kl-3	Male Urogenital Diseases|Pathological Conditions, Signs and Symptoms
kl-5	Male Urogenital Diseases|Pathological Conditions, Signs and Symptoms
Klc	Congenital, Hereditary, and Neonatal Diseases and Abnormalities|Mental Disorders|Nervous System Diseases|Pathological Conditions, Signs and Symptoms
Klp31E	Eye Diseases|Nervous System Diseases|Pathological Conditions, Signs and Symptoms
Klp3A	Female Urogenital Diseases and Pregnancy Complications|Male Urogenital Diseases|Pathological Conditions, Signs and Symptoms
Klp68D	Nervous System Diseases|Pathological Conditions, Signs and Symptoms
klu	Congenital, Hereditary, and Neonatal Diseases and Abnormalities|Eye Diseases|Neoplasms|Nutritional and Metabolic Diseases
kni	Disorders of Environmental Origin|Female Urogenital Diseases and Pregnancy Complications|Male Urogenital Diseases|Neoplasms|Nervous System Diseases|Pathological Conditions, Signs and Symptoms
knrl	Nervous System Diseases
koko	Pathological Conditions, Signs and Symptoms
Kr	Hemic and Lymphatic Diseases|Immune System Diseases|Neoplasms|Nervous System Diseases|Pathological Conditions, Signs and Symptoms
Kr-h1	Nervous System Diseases|Pathological Conditions, Signs and Symptoms
krz	Neoplasms
ksr	Endocrine System Diseases|Neoplasms
kst	Congenital, Hereditary, and Neonatal Diseases and Abnormalities|Eye Diseases|Female Urogenital Diseases and Pregnancy Complications|Neoplasms|Pathological Conditions, Signs and Symptoms
kto	Congenital, Hereditary, and Neonatal Diseases and Abnormalities|Eye Diseases|Pathological Conditions, Signs and Symptoms
Ku80	Congenital, Hereditary, and Neonatal Diseases and Abnormalities|Disorders of Environmental Origin|Nutritional and Metabolic Diseases|Pathological Conditions, Signs and Symptoms
kuz	Bacterial Infections and Mycoses|Mental Disorders|Nervous System Diseases|Pathological Conditions, Signs and Symptoms
l(1)19Ec	Pathological Conditions, Signs and Symptoms
l(1)1Bi	Pathological Conditions, Signs and Symptoms
l(1)dd4	Disorders of Environmental Origin|Male Urogenital Diseases
l(1)G0255	Congenital, Hereditary, and Neonatal Diseases and Abnormalities|Mental Disorders|Nervous System Diseases|Pathological Conditions, Signs and Symptoms
l(1)G0334	Congenital, Hereditary, and Neonatal Diseases and Abnormalities|Mental Disorders|Nervous System Diseases|Pathological Conditions, Signs and Symptoms
l(1)sc	Congenital, Hereditary, and Neonatal Diseases and Abnormalities|Neoplasms|Nervous System Diseases|Pathological Conditions, Signs and Symptoms
l(2)08717	Pathological Conditions, Signs and Symptoms
l(2)35Bd	Congenital, Hereditary, and Neonatal Diseases and Abnormalities|Disorders of Environmental Origin
l(2)35Cc	Pathological Conditions, Signs and Symptoms
l(2)35Df	Pathological Conditions, Signs and Symptoms
l(2)37Bb	Female Urogenital Diseases and Pregnancy Complications
l(2)37Cb	Female Urogenital Diseases and Pregnancy Complications|Pathological Conditions, Signs and Symptoms
l(2)37Cc	Female Urogenital Diseases and Pregnancy Complications|Pathological Conditions, Signs and Symptoms
l(2)37Ce	Pathological Conditions, Signs and Symptoms
l(2)37Cg	Pathological Conditions, Signs and Symptoms
l(2)44DEa	Congenital, Hereditary, and Neonatal Diseases and Abnormalities|Mental Disorders|Nervous System Diseases|Pathological Conditions, Signs and Symptoms
l(2)dtl	Disorders of Environmental Origin
l(2)gd1	Eye Diseases|Neoplasms|Nervous System Diseases|Pathological Conditions, Signs and Symptoms
l(2)gl	Congenital, Hereditary, and Neonatal Diseases and Abnormalities|Endocrine System Diseases|Female Urogenital Diseases and Pregnancy Complications|Neoplasms|Nervous System Diseases|Pathological Conditions, Signs and Symptoms
l(2)not	Congenital, Hereditary, and Neonatal Diseases and Abnormalities|Nervous System Diseases|Pathological Conditions, Signs and Symptoms
l(2)tid	Neoplasms|Nervous System Diseases|Pathological Conditions, Signs and Symptoms|Skin and Connective Tissue Diseases
l(3)03670	Congenital, Hereditary, and Neonatal Diseases and Abnormalities|Pathological Conditions, Signs and Symptoms
l(3)70Da	Congenital, Hereditary, and Neonatal Diseases and Abnormalities|Mental Disorders|Nervous System Diseases|Nutritional and Metabolic Diseases|Pathological Conditions, Signs and Symptoms
l(3)87Df	Pathological Conditions, Signs and Symptoms
l(3)mbt	Neoplasms|Nervous System Diseases|Pathological Conditions, Signs and Symptoms
l(3)neo43	Neoplasms
La	Immune System Diseases|Skin and Connective Tissue Diseases
lab	Congenital, Hereditary, and Neonatal Diseases and Abnormalities|Eye Diseases|Neoplasms|Nervous System Diseases|Pathological Conditions, Signs and Symptoms
Lac	Male Urogenital Diseases|Nervous System Diseases|Pathological Conditions, Signs and Symptoms
lace	Disorders of Environmental Origin|Nervous System Diseases
lack	Endocrine System Diseases|Female Urogenital Diseases and Pregnancy Complications|Neoplasms|Pathological Conditions, Signs and Symptoms
Lam	Cardiovascular Diseases|Congenital, Hereditary, and Neonatal Diseases and Abnormalities|Digestive System Diseases|Disorders of Environmental Origin|Eye Diseases|Female Urogenital Diseases and Pregnancy Complications|Male Urogenital Diseases|Neoplasms|Nervous System Diseases|Pathological Conditions, Signs and Symptoms
LamC	Congenital, Hereditary, and Neonatal Diseases and Abnormalities|Mental Disorders|Neoplasms|Nervous System Diseases|Pathological Conditions, Signs and Symptoms
LanA	Congenital, Hereditary, and Neonatal Diseases and Abnormalities|Eye Diseases|Female Urogenital Diseases and Pregnancy Complications|Neoplasms|Nervous System Diseases|Pathological Conditions, Signs and Symptoms
LanB1	Neoplasms
LanB2	Congenital, Hereditary, and Neonatal Diseases and Abnormalities|Eye Diseases|Neoplasms
lap	Congenital, Hereditary, and Neonatal Diseases and Abnormalities|Neoplasms|Nervous System Diseases|Otorhinolaryngologic Diseases
Lap1	Neoplasms
Lar	Female Urogenital Diseases and Pregnancy Complications|Neoplasms
lark	Congenital, Hereditary, and Neonatal Diseases and Abnormalities|Nervous System Diseases|Pathological Conditions, Signs and Symptoms
lat	Congenital, Hereditary, and Neonatal Diseases and Abnormalities|Mental Disorders|Nervous System Diseases|Pathological Conditions, Signs and Symptoms
lbe	Pathological Conditions, Signs and Symptoms
lbl	Male Urogenital Diseases|Pathological Conditions, Signs and Symptoms
Lcch3	Disorders of Environmental Origin|Pathological Conditions, Signs and Symptoms
lcs	Nutritional and Metabolic Diseases|Pathological Conditions, Signs and Symptoms
ldlCp	Neoplasms
lds	Disorders of Environmental Origin|Female Urogenital Diseases and Pregnancy Complications|Pathological Conditions, Signs and Symptoms
lea	Congenital, Hereditary, and Neonatal Diseases and Abnormalities|Nervous System Diseases|Pathological Conditions, Signs and Symptoms
lectin-22C	Bacterial Infections and Mycoses|Pathological Conditions, Signs and Symptoms
lectin-28C	Eye Diseases
Lectin-galC1	Bacterial Infections and Mycoses
lgs	Mental Disorders|Neoplasms|Pathological Conditions, Signs and Symptoms
Lig4	Disorders of Environmental Origin|Pathological Conditions, Signs and Symptoms
lilli	Congenital, Hereditary, and Neonatal Diseases and Abnormalities|Female Urogenital Diseases and Pregnancy Complications|Hemic and Lymphatic Diseases|Immune System Diseases|Mental Disorders|Neoplasms|Nervous System Diseases|Pathological Conditions, Signs and Symptoms|Virus Diseases
Lim3	Pathological Conditions, Signs and Symptoms
lin19	Immune System Diseases|Pathological Conditions, Signs and Symptoms
Lip3	Nutritional and Metabolic Diseases
Lip4	Nutritional and Metabolic Diseases
Lis-1	Congenital, Hereditary, and Neonatal Diseases and Abnormalities|Mental Disorders|Nervous System Diseases|Pathological Conditions, Signs and Symptoms
Lk6	Congenital, Hereditary, and Neonatal Diseases and Abnormalities|Neoplasms|Nutritional and Metabolic Diseases|Pathological Conditions, Signs and Symptoms
lkb1	Congenital, Hereditary, and Neonatal Diseases and Abnormalities|Digestive System Diseases|Neoplasms|Skin and Connective Tissue Diseases
LKR	Congenital, Hereditary, and Neonatal Diseases and Abnormalities|Mental Disorders|Nervous System Diseases|Nutritional and Metabolic Diseases|Pathological Conditions, Signs and Symptoms
lmg	Pathological Conditions, Signs and Symptoms
Lnk	Nutritional and Metabolic Diseases
loco	Male Urogenital Diseases
lok	Congenital, Hereditary, and Neonatal Diseases and Abnormalities|Disorders of Environmental Origin|Eye Diseases|Female Urogenital Diseases and Pregnancy Complications|Neoplasms|Pathological Conditions, Signs and Symptoms
loqs	Female Urogenital Diseases and Pregnancy Complications|Male Urogenital Diseases|Pathological Conditions, Signs and Symptoms
LpR1	Congenital, Hereditary, and Neonatal Diseases and Abnormalities|Nutritional and Metabolic Diseases
LpR2	Congenital, Hereditary, and Neonatal Diseases and Abnormalities|Nutritional and Metabolic Diseases|Pathological Conditions, Signs and Symptoms
Lsd-1	Nutritional and Metabolic Diseases|Pathological Conditions, Signs and Symptoms
Lsd-2	Nutritional and Metabolic Diseases|Pathological Conditions, Signs and Symptoms
lt	Congenital, Hereditary, and Neonatal Diseases and Abnormalities|Disorders of Environmental Origin|Pathological Conditions, Signs and Symptoms
ltd	Congenital, Hereditary, and Neonatal Diseases and Abnormalities|Eye Diseases|Hemic and Lymphatic Diseases|Nutritional and Metabolic Diseases|Pathological Conditions, Signs and Symptoms|Skin and Connective Tissue Diseases
lva	Male Urogenital Diseases
lwr	Neoplasms|Pathological Conditions, Signs and Symptoms
LysD	Pathological Conditions, Signs and Symptoms
LysP	Pathological Conditions, Signs and Symptoms
LysX	Nervous System Diseases|Pathological Conditions, Signs and Symptoms
lz	Bacterial Infections and Mycoses|Congenital, Hereditary, and Neonatal Diseases and Abnormalities|Endocrine System Diseases|Female Urogenital Diseases and Pregnancy Complications|Male Urogenital Diseases|Neoplasms|Pathological Conditions, Signs and Symptoms
M(2)21AB	Congenital, Hereditary, and Neonatal Diseases and Abnormalities|Mental Disorders|Nervous System Diseases|Pathological Conditions, Signs and Symptoms
M6	Congenital, Hereditary, and Neonatal Diseases and Abnormalities|Mental Disorders|Nervous System Diseases|Pathological Conditions, Signs and Symptoms
mAcR-60C	Cardiovascular Diseases|Congenital, Hereditary, and Neonatal Diseases and Abnormalities|Nervous System Diseases|Pathological Conditions, Signs and Symptoms
Mad	Congenital, Hereditary, and Neonatal Diseases and Abnormalities|Endocrine System Diseases|Female Urogenital Diseases and Pregnancy Complications|Hemic and Lymphatic Diseases|Immune System Diseases|Musculoskeletal Diseases|Neoplasms|Nervous System Diseases|Pathological Conditions, Signs and Symptoms|Skin and Connective Tissue Diseases|Stomatognathic Diseases|Virus Diseases
MAGE	Pathological Conditions, Signs and Symptoms
mago	Pathological Conditions, Signs and Symptoms
mam	Congenital, Hereditary, and Neonatal Diseases and Abnormalities|Neoplasms|Pathological Conditions, Signs and Symptoms
Manf	Nervous System Diseases
Map205	Neoplasms
Mat89Bb	Male Urogenital Diseases
mats	Disorders of Environmental Origin|Neoplasms|Pathological Conditions, Signs and Symptoms
mbc	Disorders of Environmental Origin|Pathological Conditions, Signs and Symptoms
mbl	Congenital, Hereditary, and Neonatal Diseases and Abnormalities|Musculoskeletal Diseases|Nervous System Diseases
Mbs	Cardiovascular Diseases
Mcm6	Female Urogenital Diseases and Pregnancy Complications
MCPH1	Congenital, Hereditary, and Neonatal Diseases and Abnormalities|Mental Disorders|Nervous System Diseases|Pathological Conditions, Signs and Symptoms
Mcr	Disorders of Environmental Origin|Pathological Conditions, Signs and Symptoms
Mdr49	Congenital, Hereditary, and Neonatal Diseases and Abnormalities|Pathological Conditions, Signs and Symptoms
Mdr50	Congenital, Hereditary, and Neonatal Diseases and Abnormalities
mdy	Congenital, Hereditary, and Neonatal Diseases and Abnormalities|Eye Diseases|Nervous System Diseases|Nutritional and Metabolic Diseases|Pathological Conditions, Signs and Symptoms
Med	Congenital, Hereditary, and Neonatal Diseases and Abnormalities|Female Urogenital Diseases and Pregnancy Complications|Hemic and Lymphatic Diseases|Immune System Diseases|Neoplasms|Nervous System Diseases|Pathological Conditions, Signs and Symptoms|Skin and Connective Tissue Diseases|Virus Diseases
MED23	Congenital, Hereditary, and Neonatal Diseases and Abnormalities
MED24	Congenital, Hereditary, and Neonatal Diseases and Abnormalities
Mef2	Cardiovascular Diseases|Congenital, Hereditary, and Neonatal Diseases and Abnormalities|Neoplasms|Nervous System Diseases|Pathological Conditions, Signs and Symptoms
mei-41	Cardiovascular Diseases|Congenital, Hereditary, and Neonatal Diseases and Abnormalities|Disorders of Environmental Origin|Endocrine System Diseases|Female Urogenital Diseases and Pregnancy Complications|Immune System Diseases|Male Urogenital Diseases|Mental Disorders|Neoplasms|Nervous System Diseases|Nutritional and Metabolic Diseases|Pathological Conditions, Signs and Symptoms
mei-9	Disorders of Environmental Origin|Female Urogenital Diseases and Pregnancy Complications|Male Urogenital Diseases|Neoplasms|Pathological Conditions, Signs and Symptoms|Skin and Connective Tissue Diseases
mei-P26	Neoplasms|Nervous System Diseases|Pathological Conditions, Signs and Symptoms
mei-W68	Disorders of Environmental Origin|Pathological Conditions, Signs and Symptoms
Mekk1	Pathological Conditions, Signs and Symptoms
Men	Congenital, Hereditary, and Neonatal Diseases and Abnormalities|Pathological Conditions, Signs and Symptoms
Mer	Congenital, Hereditary, and Neonatal Diseases and Abnormalities|Male Urogenital Diseases|Neoplasms|Nervous System Diseases|Nutritional and Metabolic Diseases|Otorhinolaryngologic Diseases|Pathological Conditions, Signs and Symptoms
Mes4	Disorders of Environmental Origin
Mes-4	Congenital, Hereditary, and Neonatal Diseases and Abnormalities|Mental Disorders|Nervous System Diseases|Pathological Conditions, Signs and Symptoms
MESR4	Pathological Conditions, Signs and Symptoms
Met	Neoplasms
mew	Congenital, Hereditary, and Neonatal Diseases and Abnormalities|Eye Diseases|Mental Disorders|Nervous System Diseases|Pathological Conditions, Signs and Symptoms
mfas	Disorders of Environmental Origin|Pathological Conditions, Signs and Symptoms
mfr	Male Urogenital Diseases
Mgat1	Mental Disorders|Pathological Conditions, Signs and Symptoms
Mgat2	Congenital, Hereditary, and Neonatal Diseases and Abnormalities|Mental Disorders|Nervous System Diseases|Pathological Conditions, Signs and Symptoms
mge	Pathological Conditions, Signs and Symptoms
mGluRA	Congenital, Hereditary, and Neonatal Diseases and Abnormalities|Disorders of Environmental Origin|Nervous System Diseases|Pathological Conditions, Signs and Symptoms
Mhc	Cardiovascular Diseases|Disorders of Environmental Origin|Musculoskeletal Diseases|Neoplasms|Nervous System Diseases|Pathological Conditions, Signs and Symptoms
Mi-2	Congenital, Hereditary, and Neonatal Diseases and Abnormalities|Endocrine System Diseases|Eye Diseases|Neoplasms
mia	Pathological Conditions, Signs and Symptoms
mib2	Female Urogenital Diseases and Pregnancy Complications|Pathological Conditions, Signs and Symptoms
mid	Congenital, Hereditary, and Neonatal Diseases and Abnormalities|Nervous System Diseases|Pathological Conditions, Signs and Symptoms
milt	Congenital, Hereditary, and Neonatal Diseases and Abnormalities|Disorders of Environmental Origin|Neoplasms|Nervous System Diseases|Pathological Conditions, Signs and Symptoms
mio	Disorders of Environmental Origin|Pathological Conditions, Signs and Symptoms
mira	Neoplasms|Skin and Connective Tissue Diseases
mit(1)15	Pathological Conditions, Signs and Symptoms
Mitf	Neoplasms
mkg-p	Pathological Conditions, Signs and Symptoms
Mkk4	Pathological Conditions, Signs and Symptoms
Mlc1	Pathological Conditions, Signs and Symptoms
Mlc2	Cardiovascular Diseases|Pathological Conditions, Signs and Symptoms
Mlc-c	Cardiovascular Diseases|Pathological Conditions, Signs and Symptoms
mle	Congenital, Hereditary, and Neonatal Diseases and Abnormalities|Male Urogenital Diseases|Neoplasms|Pathological Conditions, Signs and Symptoms
Mlf	Congenital, Hereditary, and Neonatal Diseases and Abnormalities
Mlp60A	Cardiovascular Diseases
Mlp84B	Cardiovascular Diseases|Neoplasms
Mmp1	Neoplasms|Pathological Conditions, Signs and Symptoms
Mmp2	Neoplasms|Pathological Conditions, Signs and Symptoms
mmy	Neoplasms
mnb	Mental Disorders|Nervous System Diseases|Pathological Conditions, Signs and Symptoms
mnd	Congenital, Hereditary, and Neonatal Diseases and Abnormalities
Mnn1	Congenital, Hereditary, and Neonatal Diseases and Abnormalities|Disorders of Environmental Origin|Endocrine System Diseases|Neoplasms|Pathological Conditions, Signs and Symptoms
Mocs1	Congenital, Hereditary, and Neonatal Diseases and Abnormalities|Nervous System Diseases|Pathological Conditions, Signs and Symptoms
Mocs2	Congenital, Hereditary, and Neonatal Diseases and Abnormalities|Nervous System Diseases|Pathological Conditions, Signs and Symptoms
mod	Congenital, Hereditary, and Neonatal Diseases and Abnormalities|Male Urogenital Diseases|Neoplasms|Pathological Conditions, Signs and Symptoms
mod(mdg4)	Congenital, Hereditary, and Neonatal Diseases and Abnormalities|Neoplasms|Nervous System Diseases|Pathological Conditions, Signs and Symptoms
Moe	Congenital, Hereditary, and Neonatal Diseases and Abnormalities|Digestive System Diseases|Disorders of Environmental Origin|Endocrine System Diseases|Neoplasms|Pathological Conditions, Signs and Symptoms
mof	Congenital, Hereditary, and Neonatal Diseases and Abnormalities|Female Urogenital Diseases and Pregnancy Complications|Neoplasms|Pathological Conditions, Signs and Symptoms
mol	Congenital, Hereditary, and Neonatal Diseases and Abnormalities|Pathological Conditions, Signs and Symptoms
moody	Mental Disorders|Pathological Conditions, Signs and Symptoms
mor	Congenital, Hereditary, and Neonatal Diseases and Abnormalities|Digestive System Diseases|Musculoskeletal Diseases|Neoplasms|Pathological Conditions, Signs and Symptoms
morgue	Pathological Conditions, Signs and Symptoms
Mov34	Pathological Conditions, Signs and Symptoms
Mpk2	Disorders of Environmental Origin|Mental Disorders|Nervous System Diseases|Nutritional and Metabolic Diseases|Pathological Conditions, Signs and Symptoms
Mpp6	Disorders of Environmental Origin
mr	Female Urogenital Diseases and Pregnancy Complications
mre11	Disorders of Environmental Origin|Pathological Conditions, Signs and Symptoms
MRG15	Neoplasms
mrj	Congenital, Hereditary, and Neonatal Diseases and Abnormalities
mRpL14	Nutritional and Metabolic Diseases
mRpL20	Nutritional and Metabolic Diseases
mRpL4	Disorders of Environmental Origin|Pathological Conditions, Signs and Symptoms
mRpS29	Pathological Conditions, Signs and Symptoms
Mrtf	Congenital, Hereditary, and Neonatal Diseases and Abnormalities|Nervous System Diseases
msi	Nervous System Diseases
msk	Neoplasms
msn	Congenital, Hereditary, and Neonatal Diseases and Abnormalities|Disorders of Environmental Origin|Endocrine System Diseases|Eye Diseases|Neoplasms|Pathological Conditions, Signs and Symptoms
Msp-300	Cardiovascular Diseases
msps	Neoplasms|Pathological Conditions, Signs and Symptoms
mst	Pathological Conditions, Signs and Symptoms
Mst84Da	Male Urogenital Diseases
Mst84Db	Male Urogenital Diseases
Mst84Dc	Male Urogenital Diseases
Mst84Dd	Male Urogenital Diseases
Mst87F	Male Urogenital Diseases
MstProx	Bacterial Infections and Mycoses
Mt2	Neoplasms
Mtk	Neoplasms
Mtl	Disorders of Environmental Origin|Pathological Conditions, Signs and Symptoms
mtm	Nervous System Diseases|Pathological Conditions, Signs and Symptoms
Mtor	Pathological Conditions, Signs and Symptoms
mts	Congenital, Hereditary, and Neonatal Diseases and Abnormalities
mtTFB2	Pathological Conditions, Signs and Symptoms
mu2	Disorders of Environmental Origin|Pathological Conditions, Signs and Symptoms
mub	Congenital, Hereditary, and Neonatal Diseases and Abnormalities|Mental Disorders|Nervous System Diseases|Pathological Conditions, Signs and Symptoms
Muc18B	Nervous System Diseases|Pathological Conditions, Signs and Symptoms
mud	Female Urogenital Diseases and Pregnancy Complications|Male Urogenital Diseases|Pathological Conditions, Signs and Symptoms
mura	Nervous System Diseases
mus101	Disorders of Environmental Origin|Female Urogenital Diseases and Pregnancy Complications|Pathological Conditions, Signs and Symptoms
mus201	Congenital, Hereditary, and Neonatal Diseases and Abnormalities|Disorders of Environmental Origin|Nervous System Diseases|Pathological Conditions, Signs and Symptoms
mus205	Disorders of Environmental Origin|Pathological Conditions, Signs and Symptoms
mus209	Disorders of Environmental Origin|Female Urogenital Diseases and Pregnancy Complications|Male Urogenital Diseases|Neoplasms|Pathological Conditions, Signs and Symptoms|Skin and Connective Tissue Diseases
mus210	Congenital, Hereditary, and Neonatal Diseases and Abnormalities|Disorders of Environmental Origin|Neoplasms|Nutritional and Metabolic Diseases|Pathological Conditions, Signs and Symptoms|Skin and Connective Tissue Diseases
mus301	Disorders of Environmental Origin|Female Urogenital Diseases and Pregnancy Complications|Pathological Conditions, Signs and Symptoms
mus304	Disorders of Environmental Origin|Neoplasms|Pathological Conditions, Signs and Symptoms
mus308	Disorders of Environmental Origin|Pathological Conditions, Signs and Symptoms
mus309	Congenital, Hereditary, and Neonatal Diseases and Abnormalities|Disorders of Environmental Origin|Female Urogenital Diseases and Pregnancy Complications|Nutritional and Metabolic Diseases|Pathological Conditions, Signs and Symptoms
mus81	Disorders of Environmental Origin
Mvl	Bacterial Infections and Mycoses
Myb	Neoplasms|Pathological Conditions, Signs and Symptoms
Myd88	Bacterial Infections and Mycoses|Female Urogenital Diseases and Pregnancy Complications|Nervous System Diseases|Parasitic Diseases|Pathological Conditions, Signs and Symptoms
Myo31DF	Congenital, Hereditary, and Neonatal Diseases and Abnormalities|Digestive System Diseases
Myo61F	Congenital, Hereditary, and Neonatal Diseases and Abnormalities|Digestive System Diseases
myoglianin	Disorders of Environmental Origin|Pathological Conditions, Signs and Symptoms
mys	Congenital, Hereditary, and Neonatal Diseases and Abnormalities|Disorders of Environmental Origin|Endocrine System Diseases|Female Urogenital Diseases and Pregnancy Complications|Male Urogenital Diseases|Neoplasms|Nervous System Diseases|Nutritional and Metabolic Diseases|Pathological Conditions, Signs and Symptoms
N	Cardiovascular Diseases|Congenital, Hereditary, and Neonatal Diseases and Abnormalities|Digestive System Diseases|Disorders of Environmental Origin|Eye Diseases|Female Urogenital Diseases and Pregnancy Complications|Hemic and Lymphatic Diseases|Immune System Diseases|Male Urogenital Diseases|Mental Disorders|Musculoskeletal Diseases|Neoplasms|Nervous System Diseases|Pathological Conditions, Signs…
na	Male Urogenital Diseases|Mental Disorders|Nervous System Diseases|Pathological Conditions, Signs and Symptoms
NaCP60E	Cardiovascular Diseases|Congenital, Hereditary, and Neonatal Diseases and Abnormalities|Neoplasms|Nervous System Diseases|Nutritional and Metabolic Diseases|Pathological Conditions, Signs and Symptoms
nAcRalpha-30D	Disorders of Environmental Origin|Mental Disorders
nAcRalpha-34E	Disorders of Environmental Origin|Mental Disorders|Pathological Conditions, Signs and Symptoms
nAcRalpha-7E	Disorders of Environmental Origin|Mental Disorders
nAcRalpha-80B	Disorders of Environmental Origin|Mental Disorders
nAcRalpha-96Aa	Disorders of Environmental Origin|Mental Disorders|Pathological Conditions, Signs and Symptoms
nAcRalpha-96Ab	Disorders of Environmental Origin|Mental Disorders|Pathological Conditions, Signs and Symptoms
nAcRbeta-21C	Disorders of Environmental Origin|Mental Disorders
nAcRbeta-64B	Disorders of Environmental Origin|Mental Disorders|Neoplasms|Nervous System Diseases|Pathological Conditions, Signs and Symptoms
nAcRbeta-96A	Disorders of Environmental Origin|Mental Disorders|Pathological Conditions, Signs and Symptoms
nan	Nervous System Diseases|Otorhinolaryngologic Diseases|Pathological Conditions, Signs and Symptoms
Nap1	Neoplasms
nau	Musculoskeletal Diseases|Nervous System Diseases|Pathological Conditions, Signs and Symptoms
nbs	Congenital, Hereditary, and Neonatal Diseases and Abnormalities|Disorders of Environmental Origin|Mental Disorders|Nervous System Diseases|Pathological Conditions, Signs and Symptoms
Nc	Congenital, Hereditary, and Neonatal Diseases and Abnormalities|Disorders of Environmental Origin|Male Urogenital Diseases|Neoplasms|Nervous System Diseases|Pathological Conditions, Signs and Symptoms
NC2beta	Pathological Conditions, Signs and Symptoms
Ncc69	Cardiovascular Diseases|Congenital, Hereditary, and Neonatal Diseases and Abnormalities|Mental Disorders|Nervous System Diseases|Pathological Conditions, Signs and Symptoms
ncd	Congenital, Hereditary, and Neonatal Diseases and Abnormalities|Female Urogenital Diseases and Pregnancy Complications|Neoplasms|Pathological Conditions, Signs and Symptoms
nct	Mental Disorders|Nervous System Diseases|Pathological Conditions, Signs and Symptoms
ND1	Female Urogenital Diseases and Pregnancy Complications
ND23	Congenital, Hereditary, and Neonatal Diseases and Abnormalities|Mental Disorders|Nervous System Diseases|Pathological Conditions, Signs and Symptoms
ND4	Eye Diseases|Nervous System Diseases|Nutritional and Metabolic Diseases|Pathological Conditions, Signs and Symptoms
ND5	Congenital, Hereditary, and Neonatal Diseases and Abnormalities|Mental Disorders|Nervous System Diseases|Pathological Conditions, Signs and Symptoms
ND75	Congenital, Hereditary, and Neonatal Diseases and Abnormalities|Mental Disorders|Nervous System Diseases|Pathological Conditions, Signs and Symptoms
Ndae1	Congenital, Hereditary, and Neonatal Diseases and Abnormalities|Mental Disorders|Nervous System Diseases|Pathological Conditions, Signs and Symptoms
nec	Bacterial Infections and Mycoses|Cardiovascular Diseases|Mental Disorders|Nervous System Diseases|Pathological Conditions, Signs and Symptoms
nej	Congenital, Hereditary, and Neonatal Diseases and Abnormalities|Disorders of Environmental Origin|Eye Diseases|Mental Disorders|Neoplasms|Nervous System Diseases|Pathological Conditions, Signs and Symptoms
Nelf-E	Pathological Conditions, Signs and Symptoms
Nep2	Mental Disorders|Nervous System Diseases
net	Nervous System Diseases
neur	Congenital, Hereditary, and Neonatal Diseases and Abnormalities|Musculoskeletal Diseases|Neoplasms|Nervous System Diseases|Pathological Conditions, Signs and Symptoms
Neurochondrin	Nervous System Diseases
Nf1	Congenital, Hereditary, and Neonatal Diseases and Abnormalities|Disorders of Environmental Origin|Mental Disorders|Neoplasms|Nervous System Diseases|Pathological Conditions, Signs and Symptoms
NfI	Disorders of Environmental Origin|Pathological Conditions, Signs and Symptoms
nht	Disorders of Environmental Origin|Pathological Conditions, Signs and Symptoms
nimB5	Pathological Conditions, Signs and Symptoms
nimC4	Pathological Conditions, Signs and Symptoms
ninaA	Nervous System Diseases|Pathological Conditions, Signs and Symptoms
ninaB	Eye Diseases|Nervous System Diseases|Nutritional and Metabolic Diseases|Pathological Conditions, Signs and Symptoms
ninaC	Nervous System Diseases|Pathological Conditions, Signs and Symptoms
ninaD	Pathological Conditions, Signs and Symptoms
ninaE	Congenital, Hereditary, and Neonatal Diseases and Abnormalities|Eye Diseases|Nervous System Diseases|Nutritional and Metabolic Diseases|Pathological Conditions, Signs and Symptoms
Nipped-A	Congenital, Hereditary, and Neonatal Diseases and Abnormalities|Disorders of Environmental Origin|Pathological Conditions, Signs and Symptoms
Nipped-B	Congenital, Hereditary, and Neonatal Diseases and Abnormalities|Nervous System Diseases
nkd	Neoplasms
Nmdmc	Nervous System Diseases|Pathological Conditions, Signs and Symptoms
Nmnat	Pathological Conditions, Signs and Symptoms
Nmt	Pathological Conditions, Signs and Symptoms
noc	Female Urogenital Diseases and Pregnancy Complications|Pathological Conditions, Signs and Symptoms
nod	Female Urogenital Diseases and Pregnancy Complications|Neoplasms|Pathological Conditions, Signs and Symptoms|Skin and Connective Tissue Diseases
nompC	Nervous System Diseases|Pathological Conditions, Signs and Symptoms
nonA	Congenital, Hereditary, and Neonatal Diseases and Abnormalities|Nervous System Diseases|Pathological Conditions, Signs and Symptoms
Nop60B	Congenital, Hereditary, and Neonatal Diseases and Abnormalities|Male Urogenital Diseases|Mental Disorders|Nervous System Diseases|Pathological Conditions, Signs and Symptoms|Skin and Connective Tissue Diseases
Nopp140	Congenital, Hereditary, and Neonatal Diseases and Abnormalities|Pathological Conditions, Signs and Symptoms
norpA	Congenital, Hereditary, and Neonatal Diseases and Abnormalities|Mental Disorders|Nervous System Diseases|Pathological Conditions, Signs and Symptoms
Nos	Bacterial Infections and Mycoses|Cardiovascular Diseases
nos	Endocrine System Diseases|Female Urogenital Diseases and Pregnancy Complications|Male Urogenital Diseases|Neoplasms|Pathological Conditions, Signs and Symptoms
Notum	Neoplasms
Npc1a	Congenital, Hereditary, and Neonatal Diseases and Abnormalities|Hemic and Lymphatic Diseases|Mental Disorders|Nervous System Diseases|Nutritional and Metabolic Diseases|Pathological Conditions, Signs and Symptoms
NPC1b	Congenital, Hereditary, and Neonatal Diseases and Abnormalities|Hemic and Lymphatic Diseases|Mental Disorders|Nervous System Diseases|Nutritional and Metabolic Diseases|Pathological Conditions, Signs and Symptoms
Npc2a	Congenital, Hereditary, and Neonatal Diseases and Abnormalities|Hemic and Lymphatic Diseases|Mental Disorders|Nervous System Diseases|Nutritional and Metabolic Diseases|Pathological Conditions, Signs and Symptoms
NPFR1	Pathological Conditions, Signs and Symptoms
Nrg	Congenital, Hereditary, and Neonatal Diseases and Abnormalities|Endocrine System Diseases|Eye Diseases|Female Urogenital Diseases and Pregnancy Complications|Mental Disorders|Neoplasms|Nervous System Diseases|Pathological Conditions, Signs and Symptoms
nrm	Disorders of Environmental Origin|Pathological Conditions, Signs and Symptoms
nrv1	Pathological Conditions, Signs and Symptoms
nrv2	Nervous System Diseases|Pathological Conditions, Signs and Symptoms
Nrx-IV	Disorders of Environmental Origin|Neoplasms
ns1	Neoplasms
n-syb	Congenital, Hereditary, and Neonatal Diseases and Abnormalities|Nervous System Diseases|Pathological Conditions, Signs and Symptoms
nub	Pathological Conditions, Signs and Symptoms
nuf	Congenital, Hereditary, and Neonatal Diseases and Abnormalities
numb	Cardiovascular Diseases|Female Urogenital Diseases and Pregnancy Complications|Neoplasms|Nervous System Diseases|Nutritional and Metabolic Diseases|Pathological Conditions, Signs and Symptoms
Nup153	Pathological Conditions, Signs and Symptoms
Nup154	Pathological Conditions, Signs and Symptoms
Nup44A	Pathological Conditions, Signs and Symptoms
Nurf-38	Neoplasms|Pathological Conditions, Signs and Symptoms
Oamb	Female Urogenital Diseases and Pregnancy Complications|Neoplasms|Skin and Connective Tissue Diseases
Oat	Congenital, Hereditary, and Neonatal Diseases and Abnormalities|Nervous System Diseases|Pathological Conditions, Signs and Symptoms
oc	Congenital, Hereditary, and Neonatal Diseases and Abnormalities|Eye Diseases|Male Urogenital Diseases|Nervous System Diseases|Pathological Conditions, Signs and Symptoms
odd	Nervous System Diseases|Pathological Conditions, Signs and Symptoms
OdsH	Male Urogenital Diseases
Ogg1	Disorders of Environmental Origin
oho23B	Neoplasms
okr	Disorders of Environmental Origin|Female Urogenital Diseases and Pregnancy Complications|Pathological Conditions, Signs and Symptoms
olf186-F	Congenital, Hereditary, and Neonatal Diseases and Abnormalities|Immune System Diseases|Nutritional and Metabolic Diseases
opa	Congenital, Hereditary, and Neonatal Diseases and Abnormalities|Mental Disorders|Nervous System Diseases|Pathological Conditions, Signs and Symptoms
opa1-like	Congenital, Hereditary, and Neonatal Diseases and Abnormalities|Eye Diseases|Nervous System Diseases|Nutritional and Metabolic Diseases
Optix	Congenital, Hereditary, and Neonatal Diseases and Abnormalities|Eye Diseases|Nervous System Diseases|Pathological Conditions, Signs and Symptoms
or	Nutritional and Metabolic Diseases|Pathological Conditions, Signs and Symptoms
orb	Congenital, Hereditary, and Neonatal Diseases and Abnormalities|Endocrine System Diseases|Female Urogenital Diseases and Pregnancy Complications|Neoplasms|Nervous System Diseases|Nutritional and Metabolic Diseases|Pathological Conditions, Signs and Symptoms
orb2	Nervous System Diseases|Pathological Conditions, Signs and Symptoms
Orc2	Congenital, Hereditary, and Neonatal Diseases and Abnormalities|Female Urogenital Diseases and Pregnancy Complications|Pathological Conditions, Signs and Symptoms
Orc5	Disorders of Environmental Origin|Pathological Conditions, Signs and Symptoms
Orct2	Mental Disorders|Nervous System Diseases
org-1	Congenital, Hereditary, and Neonatal Diseases and Abnormalities|Endocrine System Diseases|Immune System Diseases
osa	Congenital, Hereditary, and Neonatal Diseases and Abnormalities|Eye Diseases|Female Urogenital Diseases and Pregnancy Complications|Pathological Conditions, Signs and Symptoms
osp	Pathological Conditions, Signs and Symptoms
Ost48	Female Urogenital Diseases and Pregnancy Complications|Male Urogenital Diseases|Pathological Conditions, Signs and Symptoms
otk	Neoplasms
otp	Congenital, Hereditary, and Neonatal Diseases and Abnormalities|Pathological Conditions, Signs and Symptoms
otu	Neoplasms|Nervous System Diseases|Pathological Conditions, Signs and Symptoms
ovo	Endocrine System Diseases|Female Urogenital Diseases and Pregnancy Complications|Male Urogenital Diseases|Neoplasms|Nutritional and Metabolic Diseases|Pathological Conditions, Signs and Symptoms
ox	Pathological Conditions, Signs and Symptoms
p	Congenital, Hereditary, and Neonatal Diseases and Abnormalities|Eye Diseases|Hemic and Lymphatic Diseases|Nutritional and Metabolic Diseases|Pathological Conditions, Signs and Symptoms|Skin and Connective Tissue Diseases
p120ctn	Congenital, Hereditary, and Neonatal Diseases and Abnormalities
p24-1	Female Urogenital Diseases and Pregnancy Complications
p38b	Bacterial Infections and Mycoses|Disorders of Environmental Origin|Pathological Conditions, Signs and Symptoms
p47	Congenital, Hereditary, and Neonatal Diseases and Abnormalities
p53	Cardiovascular Diseases|Congenital, Hereditary, and Neonatal Diseases and Abnormalities|Disorders of Environmental Origin|Eye Diseases|Immune System Diseases|Mental Disorders|Neoplasms|Nervous System Diseases|Nutritional and Metabolic Diseases|Pathological Conditions, Signs and Symptoms
pAbp	Nervous System Diseases|Pathological Conditions, Signs and Symptoms
Pabp2	Congenital, Hereditary, and Neonatal Diseases and Abnormalities|Musculoskeletal Diseases|Nervous System Diseases
Pak	Congenital, Hereditary, and Neonatal Diseases and Abnormalities|Mental Disorders|Neoplasms|Nervous System Diseases|Pathological Conditions, Signs and Symptoms
pan	Congenital, Hereditary, and Neonatal Diseases and Abnormalities|Digestive System Diseases|Eye Diseases|Female Urogenital Diseases and Pregnancy Complications|Male Urogenital Diseases|Mental Disorders|Neoplasms|Nervous System Diseases|Pathological Conditions, Signs and Symptoms
par-1	Congenital, Hereditary, and Neonatal Diseases and Abnormalities|Digestive System Diseases|Mental Disorders|Neoplasms|Nervous System Diseases|Skin and Connective Tissue Diseases
par-6	Congenital, Hereditary, and Neonatal Diseases and Abnormalities|Neoplasms|Nervous System Diseases
para	Cardiovascular Diseases|Congenital, Hereditary, and Neonatal Diseases and Abnormalities|Neoplasms|Nervous System Diseases|Pathological Conditions, Signs and Symptoms
Parg	Pathological Conditions, Signs and Symptoms
park	Congenital, Hereditary, and Neonatal Diseases and Abnormalities|Eye Diseases|Male Urogenital Diseases|Nervous System Diseases|Pathological Conditions, Signs and Symptoms
Parp	Disorders of Environmental Origin
Patj	Congenital, Hereditary, and Neonatal Diseases and Abnormalities|Digestive System Diseases|Neoplasms
Pax	Cardiovascular Diseases|Congenital, Hereditary, and Neonatal Diseases and Abnormalities|Endocrine System Diseases|Neoplasms
pb	Congenital, Hereditary, and Neonatal Diseases and Abnormalities|Eye Diseases|Nervous System Diseases|Pathological Conditions, Signs and Symptoms
pbl	Female Urogenital Diseases and Pregnancy Complications|Pathological Conditions, Signs and Symptoms
Pc	Congenital, Hereditary, and Neonatal Diseases and Abnormalities|Disorders of Environmental Origin|Female Urogenital Diseases and Pregnancy Complications|Male Urogenital Diseases|Musculoskeletal Diseases|Neoplasms|Nervous System Diseases|Pathological Conditions, Signs and Symptoms
Pcaf	Disorders of Environmental Origin
Pcl	Congenital, Hereditary, and Neonatal Diseases and Abnormalities|Musculoskeletal Diseases
pcl	Pathological Conditions, Signs and Symptoms
Pcmt	Female Urogenital Diseases and Pregnancy Complications|Neoplasms
pcx	Neoplasms|Pathological Conditions, Signs and Symptoms
Pdk	Nutritional and Metabolic Diseases|Pathological Conditions, Signs and Symptoms
pdm2	Neoplasms|Pathological Conditions, Signs and Symptoms
Pdp1	Male Urogenital Diseases
pds5	Congenital, Hereditary, and Neonatal Diseases and Abnormalities|Nervous System Diseases
pea	Male Urogenital Diseases
peb	Endocrine System Diseases|Male Urogenital Diseases|Pathological Conditions, Signs and Symptoms
PEK	Congenital, Hereditary, and Neonatal Diseases and Abnormalities|Mental Disorders|Nervous System Diseases|Pathological Conditions, Signs and Symptoms
Pen	Female Urogenital Diseases and Pregnancy Complications|Neoplasms
pen-2	Mental Disorders|Nervous System Diseases|Pathological Conditions, Signs and Symptoms
Pepck	Nutritional and Metabolic Diseases
per	Cardiovascular Diseases|Congenital, Hereditary, and Neonatal Diseases and Abnormalities|Disorders of Environmental Origin|Mental Disorders|Nervous System Diseases|Nutritional and Metabolic Diseases|Pathological Conditions, Signs and Symptoms
Pfk	Pathological Conditions, Signs and Symptoms
Pgant35A	Congenital, Hereditary, and Neonatal Diseases and Abnormalities|Pathological Conditions, Signs and Symptoms
Pgd	Hemic and Lymphatic Diseases|Nutritional and Metabolic Diseases|Pathological Conditions, Signs and Symptoms
Pgi	Congenital, Hereditary, and Neonatal Diseases and Abnormalities|Mental Disorders|Nervous System Diseases|Nutritional and Metabolic Diseases|Pathological Conditions, Signs and Symptoms
Pgk	Male Urogenital Diseases|Nervous System Diseases|Pathological Conditions, Signs and Symptoms
Pgm	Congenital, Hereditary, and Neonatal Diseases and Abnormalities|Nutritional and Metabolic Diseases|Pathological Conditions, Signs and Symptoms
PGRP-LB	Bacterial Infections and Mycoses|Pathological Conditions, Signs and Symptoms
PGRP-LC	Bacterial Infections and Mycoses|Congenital, Hereditary, and Neonatal Diseases and Abnormalities|Pathological Conditions, Signs and Symptoms
PGRP-LE	Bacterial Infections and Mycoses|Pathological Conditions, Signs and Symptoms
PGRP-LF	Bacterial Infections and Mycoses|Pathological Conditions, Signs and Symptoms
PGRP-SA	Bacterial Infections and Mycoses|Pathological Conditions, Signs and Symptoms
PGRP-SB1	Bacterial Infections and Mycoses|Nervous System Diseases|Pathological Conditions, Signs and Symptoms
PGRP-SC1a	Bacterial Infections and Mycoses
PGRP-SC1b	Bacterial Infections and Mycoses
PGRP-SC2	Bacterial Infections and Mycoses|Pathological Conditions, Signs and Symptoms
PGRP-SD	Bacterial Infections and Mycoses|Pathological Conditions, Signs and Symptoms
PH4alphaSG1	Nervous System Diseases
ph-d	Congenital, Hereditary, and Neonatal Diseases and Abnormalities|Disorders of Environmental Origin|Male Urogenital Diseases|Neoplasms|Nervous System Diseases|Pathological Conditions, Signs and Symptoms
PHDP	Congenital, Hereditary, and Neonatal Diseases and Abnormalities|Mental Disorders|Nervous System Diseases|Pathological Conditions, Signs and Symptoms
phl	Bacterial Infections and Mycoses|Congenital, Hereditary, and Neonatal Diseases and Abnormalities|Endocrine System Diseases|Eye Diseases|Female Urogenital Diseases and Pregnancy Complications|Neoplasms|Pathological Conditions, Signs and Symptoms
pho	Congenital, Hereditary, and Neonatal Diseases and Abnormalities|Female Urogenital Diseases and Pregnancy Complications|Neoplasms|Pathological Conditions, Signs and Symptoms
ph-p	Congenital, Hereditary, and Neonatal Diseases and Abnormalities|Disorders of Environmental Origin|Male Urogenital Diseases|Musculoskeletal Diseases|Neoplasms|Nervous System Diseases|Pathological Conditions, Signs and Symptoms
phr6-4	Disorders of Environmental Origin
phyl	Congenital, Hereditary, and Neonatal Diseases and Abnormalities
Pi3K21B	Neoplasms|Nutritional and Metabolic Diseases
Pi3K59F	Neoplasms
Pi3K68D	Disorders of Environmental Origin|Neoplasms|Nutritional and Metabolic Diseases
Pi3K92E	Congenital, Hereditary, and Neonatal Diseases and Abnormalities|Disorders of Environmental Origin|Female Urogenital Diseases and Pregnancy Complications|Neoplasms|Nervous System Diseases|Nutritional and Metabolic Diseases|Pathological Conditions, Signs and Symptoms
pic	Neoplasms|Skin and Connective Tissue Diseases
pigeon	Congenital, Hereditary, and Neonatal Diseases and Abnormalities|Mental Disorders|Nervous System Diseases|Pathological Conditions, Signs and Symptoms
Pink1	Eye Diseases|Male Urogenital Diseases|Nervous System Diseases|Pathological Conditions, Signs and Symptoms
pinta	Neoplasms|Pathological Conditions, Signs and Symptoms
pip	Congenital, Hereditary, and Neonatal Diseases and Abnormalities|Male Urogenital Diseases
pit	Neoplasms
piwi	Male Urogenital Diseases
pk	Neoplasms|Pathological Conditions, Signs and Symptoms
Pk17E	Mental Disorders|Nervous System Diseases
Pk61C	Disorders of Environmental Origin|Neoplasms|Pathological Conditions, Signs and Symptoms
Pk92B	Nervous System Diseases
pkaap	Pathological Conditions, Signs and Symptoms
Pka-C1	Congenital, Hereditary, and Neonatal Diseases and Abnormalities|Digestive System Diseases|Disorders of Environmental Origin|Female Urogenital Diseases and Pregnancy Complications|Hemic and Lymphatic Diseases|Mental Disorders|Musculoskeletal Diseases|Neoplasms|Nervous System Diseases|Nutritional and Metabolic Diseases|Pathological Conditions, Signs and Symptoms|Skin and Connective Tissue Diseases
Pka-C2	Mental Disorders|Nervous System Diseases|Pathological Conditions, Signs and Symptoms
Pka-C3	Mental Disorders|Nervous System Diseases|Nutritional and Metabolic Diseases|Pathological Conditions, Signs and Symptoms
Pka-R1	Congenital, Hereditary, and Neonatal Diseases and Abnormalities|Male Urogenital Diseases|Mental Disorders|Nervous System Diseases|Pathological Conditions, Signs and Symptoms
Pka-R2	Mental Disorders
Pkc53E	Eye Diseases
Pkc98E	Disorders of Environmental Origin|Nervous System Diseases|Pathological Conditions, Signs and Symptoms
Pkd2	Female Urogenital Diseases and Pregnancy Complications|Male Urogenital Diseases
Pkg21D	Pathological Conditions, Signs and Symptoms
Pkn	Eye Diseases|Pathological Conditions, Signs and Symptoms
ple	Disorders of Environmental Origin|Eye Diseases|Mental Disorders|Nervous System Diseases|Pathological Conditions, Signs and Symptoms
plexA	Disorders of Environmental Origin|Pathological Conditions, Signs and Symptoms
pll	Bacterial Infections and Mycoses|Congenital, Hereditary, and Neonatal Diseases and Abnormalities|Female Urogenital Diseases and Pregnancy Complications|Neoplasms|Nervous System Diseases|Parasitic Diseases|Pathological Conditions, Signs and Symptoms
pn	Congenital, Hereditary, and Neonatal Diseases and Abnormalities|Neoplasms|Pathological Conditions, Signs and Symptoms
png	Female Urogenital Diseases and Pregnancy Complications|Male Urogenital Diseases
pnr	Cardiovascular Diseases|Pathological Conditions, Signs and Symptoms
pnt	Congenital, Hereditary, and Neonatal Diseases and Abnormalities|Male Urogenital Diseases|Neoplasms|Nervous System Diseases|Nutritional and Metabolic Diseases|Pathological Conditions, Signs and Symptoms
pnut	Congenital, Hereditary, and Neonatal Diseases and Abnormalities|Eye Diseases|Mental Disorders|Nervous System Diseases
poe	Neoplasms|Pathological Conditions, Signs and Symptoms
Pole2	Disorders of Environmental Origin
polo	Disorders of Environmental Origin|Female Urogenital Diseases and Pregnancy Complications|Male Urogenital Diseases|Neoplasms|Pathological Conditions, Signs and Symptoms
por	Neoplasms
porin	Male Urogenital Diseases|Nervous System Diseases|Nutritional and Metabolic Diseases
Poxn	Male Urogenital Diseases
Pp1-87B	Congenital, Hereditary, and Neonatal Diseases and Abnormalities|Male Urogenital Diseases|Mental Disorders|Neoplasms|Nervous System Diseases|Pathological Conditions, Signs and Symptoms
Pp1alpha-96A	Pathological Conditions, Signs and Symptoms
Pp2A-29B	Neoplasms
Pph13	Eye Diseases
ppk	Disorders of Environmental Origin|Nervous System Diseases|Pathological Conditions, Signs and Symptoms
ppk11	Nervous System Diseases|Pathological Conditions, Signs and Symptoms
ppk19	Nervous System Diseases|Pathological Conditions, Signs and Symptoms
ppl	Congenital, Hereditary, and Neonatal Diseases and Abnormalities|Nervous System Diseases|Nutritional and Metabolic Diseases|Pathological Conditions, Signs and Symptoms
Ppox	Congenital, Hereditary, and Neonatal Diseases and Abnormalities|Pathological Conditions, Signs and Symptoms
Ppt1	Congenital, Hereditary, and Neonatal Diseases and Abnormalities|Mental Disorders|Nervous System Diseases|Nutritional and Metabolic Diseases|Pathological Conditions, Signs and Symptoms
Ppt2	Pathological Conditions, Signs and Symptoms
PQBP-1	Mental Disorders|Nervous System Diseases|Pathological Conditions, Signs and Symptoms
pr	Congenital, Hereditary, and Neonatal Diseases and Abnormalities|Female Urogenital Diseases and Pregnancy Complications|Mental Disorders|Nervous System Diseases|Nutritional and Metabolic Diseases|Pathological Conditions, Signs and Symptoms
prc	Pathological Conditions, Signs and Symptoms
prd	Congenital, Hereditary, and Neonatal Diseases and Abnormalities|Eye Diseases|Nervous System Diseases|Pathological Conditions, Signs and Symptoms
PRL-1	Pathological Conditions, Signs and Symptoms
pros	Congenital, Hereditary, and Neonatal Diseases and Abnormalities|Hemic and Lymphatic Diseases|Immune System Diseases|Neoplasms|Nervous System Diseases|Nutritional and Metabolic Diseases|Pathological Conditions, Signs and Symptoms
Pros26	Congenital, Hereditary, and Neonatal Diseases and Abnormalities|Immune System Diseases|Pathological Conditions, Signs and Symptoms
Pros26.4	Disorders of Environmental Origin
Pros28.1	Disorders of Environmental Origin|Neoplasms
Pros35	Male Urogenital Diseases|Nervous System Diseases|Pathological Conditions, Signs and Symptoms
Prosalpha1	Disorders of Environmental Origin
Prosalpha6T	Disorders of Environmental Origin|Male Urogenital Diseases
Prosalpha7	Disorders of Environmental Origin
Prosbeta1	Disorders of Environmental Origin
Prosbeta2	Disorders of Environmental Origin|Nervous System Diseases
Prosbeta3	Disorders of Environmental Origin
Prosbeta7	Disorders of Environmental Origin
pr-set7	Disorders of Environmental Origin|Pathological Conditions, Signs and Symptoms
Prx2540-1	Congenital, Hereditary, and Neonatal Diseases and Abnormalities|Eye Diseases|Nervous System Diseases
Prx5	Pathological Conditions, Signs and Symptoms
Prx6005	Congenital, Hereditary, and Neonatal Diseases and Abnormalities|Nervous System Diseases
Psc	Congenital, Hereditary, and Neonatal Diseases and Abnormalities|Male Urogenital Diseases|Musculoskeletal Diseases|Neoplasms|Nervous System Diseases|Pathological Conditions, Signs and Symptoms
psidin	Pathological Conditions, Signs and Symptoms
Psn	Congenital, Hereditary, and Neonatal Diseases and Abnormalities|Eye Diseases|Mental Disorders|Neoplasms|Nervous System Diseases|Pathological Conditions, Signs and Symptoms
psq	Congenital, Hereditary, and Neonatal Diseases and Abnormalities|Neoplasms|Pathological Conditions, Signs and Symptoms
ptc	Congenital, Hereditary, and Neonatal Diseases and Abnormalities|Endocrine System Diseases|Female Urogenital Diseases and Pregnancy Complications|Hemic and Lymphatic Diseases|Musculoskeletal Diseases|Neoplasms|Nervous System Diseases|Nutritional and Metabolic Diseases|Pathological Conditions, Signs and Symptoms|Skin and Connective Tissue Diseases|Stomatognathic Diseases
Pten	Congenital, Hereditary, and Neonatal Diseases and Abnormalities|Eye Diseases|Mental Disorders|Neoplasms|Nervous System Diseases|Nutritional and Metabolic Diseases|Pathological Conditions, Signs and Symptoms|Respiratory Tract Diseases|Skin and Connective Tissue Diseases
Ptp10D	Congenital, Hereditary, and Neonatal Diseases and Abnormalities
Ptp4E	Eye Diseases
Ptp61F	Pathological Conditions, Signs and Symptoms
Ptp69D	Neoplasms|Nervous System Diseases|Pathological Conditions, Signs and Symptoms
Ptp99A	Congenital, Hereditary, and Neonatal Diseases and Abnormalities|Nervous System Diseases
Pu	Congenital, Hereditary, and Neonatal Diseases and Abnormalities|Mental Disorders|Neoplasms|Nervous System Diseases|Nutritional and Metabolic Diseases|Pathological Conditions, Signs and Symptoms|Skin and Connective Tissue Diseases
puc	Disorders of Environmental Origin|Neoplasms|Nervous System Diseases|Pathological Conditions, Signs and Symptoms
pug	Disorders of Environmental Origin
pum	Congenital, Hereditary, and Neonatal Diseases and Abnormalities|Male Urogenital Diseases|Mental Disorders|Nervous System Diseases|Pathological Conditions, Signs and Symptoms
Pur-alpha	Congenital, Hereditary, and Neonatal Diseases and Abnormalities|Musculoskeletal Diseases|Nervous System Diseases
put	Congenital, Hereditary, and Neonatal Diseases and Abnormalities|Disorders of Environmental Origin|Musculoskeletal Diseases|Neoplasms|Nervous System Diseases|Pathological Conditions, Signs and Symptoms|Stomatognathic Diseases
Pvr	Disorders of Environmental Origin
Pxd	Pathological Conditions, Signs and Symptoms
Pxn	Congenital, Hereditary, and Neonatal Diseases and Abnormalities|Mental Disorders|Neoplasms|Nervous System Diseases|Nutritional and Metabolic Diseases|Pathological Conditions, Signs and Symptoms
pyd	Neoplasms|Pathological Conditions, Signs and Symptoms
pygo	Digestive System Diseases|Neoplasms|Nervous System Diseases
pyx	Pathological Conditions, Signs and Symptoms
pzg	Congenital, Hereditary, and Neonatal Diseases and Abnormalities|Eye Diseases|Pathological Conditions, Signs and Symptoms
qkr58E-1	Congenital, Hereditary, and Neonatal Diseases and Abnormalities|Nervous System Diseases
qm	Cardiovascular Diseases
qua	Female Urogenital Diseases and Pregnancy Complications|Pathological Conditions, Signs and Symptoms
R	Congenital, Hereditary, and Neonatal Diseases and Abnormalities|Disorders of Environmental Origin|Eye Diseases|Neoplasms
r	Female Urogenital Diseases and Pregnancy Complications|Male Urogenital Diseases|Mental Disorders|Nervous System Diseases|Pathological Conditions, Signs and Symptoms
Rab11	Endocrine System Diseases|Neoplasms|Pathological Conditions, Signs and Symptoms|Skin and Connective Tissue Diseases
Rab23	Nutritional and Metabolic Diseases
Rab3	Digestive System Diseases|Neoplasms|Nervous System Diseases|Pathological Conditions, Signs and Symptoms
Rab35	Pathological Conditions, Signs and Symptoms
Rab4	Bacterial Infections and Mycoses
Rab5	Congenital, Hereditary, and Neonatal Diseases and Abnormalities|Mental Disorders|Nervous System Diseases|Pathological Conditions, Signs and Symptoms|Skin and Connective Tissue Diseases
Rab6	Nervous System Diseases
Rab7	Congenital, Hereditary, and Neonatal Diseases and Abnormalities|Eye Diseases|Pathological Conditions, Signs and Symptoms
Rab8	Congenital, Hereditary, and Neonatal Diseases and Abnormalities|Mental Disorders|Nervous System Diseases
Rac1	Bacterial Infections and Mycoses|Congenital, Hereditary, and Neonatal Diseases and Abnormalities|Digestive System Diseases|Disorders of Environmental Origin|Mental Disorders|Neoplasms|Nervous System Diseases|Pathological Conditions, Signs and Symptoms|Skin and Connective Tissue Diseases
Rac2	Bacterial Infections and Mycoses|Congenital, Hereditary, and Neonatal Diseases and Abnormalities|Pathological Conditions, Signs and Symptoms
Rad23	Congenital, Hereditary, and Neonatal Diseases and Abnormalities|Nervous System Diseases
rad50	Disorders of Environmental Origin|Pathological Conditions, Signs and Symptoms
Rad51C	Disorders of Environmental Origin
Rad51D	Disorders of Environmental Origin
Rala	Neoplasms|Pathological Conditions, Signs and Symptoms
ran	Bacterial Infections and Mycoses|Female Urogenital Diseases and Pregnancy Complications
RanGap	Pathological Conditions, Signs and Symptoms
raps	Neoplasms|Nervous System Diseases|Pathological Conditions, Signs and Symptoms
raptor	Disorders of Environmental Origin
ras	Congenital, Hereditary, and Neonatal Diseases and Abnormalities|Eye Diseases|Female Urogenital Diseases and Pregnancy Complications|Male Urogenital Diseases|Neoplasms|Pathological Conditions, Signs and Symptoms
Ras64B	Neoplasms|Nutritional and Metabolic Diseases|Pathological Conditions, Signs and Symptoms
Ras85D	Congenital, Hereditary, and Neonatal Diseases and Abnormalities|Disorders of Environmental Origin|Endocrine System Diseases|Eye Diseases|Female Urogenital Diseases and Pregnancy Complications|Male Urogenital Diseases|Neoplasms|Nervous System Diseases|Pathological Conditions, Signs and Symptoms
rb	Congenital, Hereditary, and Neonatal Diseases and Abnormalities|Eye Diseases|Hemic and Lymphatic Diseases|Immune System Diseases|Neoplasms|Nutritional and Metabolic Diseases|Pathological Conditions, Signs and Symptoms|Skin and Connective Tissue Diseases
Rb97D	Congenital, Hereditary, and Neonatal Diseases and Abnormalities|Male Urogenital Diseases|Pathological Conditions, Signs and Symptoms
Rbf	Congenital, Hereditary, and Neonatal Diseases and Abnormalities|Disorders of Environmental Origin|Eye Diseases|Female Urogenital Diseases and Pregnancy Complications|Neoplasms|Pathological Conditions, Signs and Symptoms|Virus Diseases
Rbf2	Eye Diseases|Neoplasms
Rbp9	Endocrine System Diseases|Eye Diseases|Female Urogenital Diseases and Pregnancy Complications|Neoplasms|Nervous System Diseases|Pathological Conditions, Signs and Symptoms|Respiratory Tract Diseases
Rca1	Congenital, Hereditary, and Neonatal Diseases and Abnormalities
rdgA	Congenital, Hereditary, and Neonatal Diseases and Abnormalities|Eye Diseases|Nervous System Diseases|Pathological Conditions, Signs and Symptoms
rdgB	Eye Diseases|Pathological Conditions, Signs and Symptoms
rdgC	Eye Diseases
Rdl	Disorders of Environmental Origin|Nervous System Diseases|Pathological Conditions, Signs and Symptoms
rdo	Eye Diseases|Pathological Conditions, Signs and Symptoms
rdx	Female Urogenital Diseases and Pregnancy Complications|Male Urogenital Diseases|Neoplasms
rec	Pathological Conditions, Signs and Symptoms
RecQ4	Congenital, Hereditary, and Neonatal Diseases and Abnormalities|Nutritional and Metabolic Diseases|Pathological Conditions, Signs and Symptoms|Skin and Connective Tissue Diseases
RecQ5	Disorders of Environmental Origin|Pathological Conditions, Signs and Symptoms
ref(2)P	Nervous System Diseases|Pathological Conditions, Signs and Symptoms|Virus Diseases
Rel	Bacterial Infections and Mycoses|Congenital, Hereditary, and Neonatal Diseases and Abnormalities|Disorders of Environmental Origin|Immune System Diseases|Neoplasms|Nervous System Diseases|Nutritional and Metabolic Diseases|Parasitic Diseases|Pathological Conditions, Signs and Symptoms|Virus Diseases
repo	Eye Diseases|Nervous System Diseases|Pathological Conditions, Signs and Symptoms
Ret	Congenital, Hereditary, and Neonatal Diseases and Abnormalities|Endocrine System Diseases|Neoplasms
Rfabg	Bacterial Infections and Mycoses|Disorders of Environmental Origin|Neoplasms|Pathological Conditions, Signs and Symptoms
RfC4	Congenital, Hereditary, and Neonatal Diseases and Abnormalities|Disorders of Environmental Origin|Pathological Conditions, Signs and Symptoms
Rfx	Congenital, Hereditary, and Neonatal Diseases and Abnormalities|Digestive System Diseases
rg	Hemic and Lymphatic Diseases|Immune System Diseases
rgr	Pathological Conditions, Signs and Symptoms
Rh2	Eye Diseases
Rh3	Congenital, Hereditary, and Neonatal Diseases and Abnormalities|Eye Diseases|Pathological Conditions, Signs and Symptoms
Rh4	Congenital, Hereditary, and Neonatal Diseases and Abnormalities|Eye Diseases|Nervous System Diseases|Pathological Conditions, Signs and Symptoms
Rh5	Eye Diseases
Rh6	Eye Diseases
rhea	Cardiovascular Diseases
Rheb	Congenital, Hereditary, and Neonatal Diseases and Abnormalities|Neoplasms|Nervous System Diseases|Nutritional and Metabolic Diseases|Pathological Conditions, Signs and Symptoms
rho	Congenital, Hereditary, and Neonatal Diseases and Abnormalities|Female Urogenital Diseases and Pregnancy Complications|Neoplasms|Nervous System Diseases|Pathological Conditions, Signs and Symptoms
Rho1	Congenital, Hereditary, and Neonatal Diseases and Abnormalities|Digestive System Diseases|Disorders of Environmental Origin|Eye Diseases|Neoplasms|Pathological Conditions, Signs and Symptoms
rho-7	Nervous System Diseases
RhoGAP102A	Pathological Conditions, Signs and Symptoms
RhoGEF2	Pathological Conditions, Signs and Symptoms
RhoL	Disorders of Environmental Origin|Pathological Conditions, Signs and Symptoms
rin	Neoplasms
rk	Disorders of Environmental Origin|Pathological Conditions, Signs and Symptoms
rl	Congenital, Hereditary, and Neonatal Diseases and Abnormalities|Disorders of Environmental Origin|Endocrine System Diseases|Eye Diseases|Female Urogenital Diseases and Pregnancy Complications|Male Urogenital Diseases|Neoplasms|Nervous System Diseases|Pathological Conditions, Signs and Symptoms
Rm62	Digestive System Diseases|Pathological Conditions, Signs and Symptoms
Rme-8	Pathological Conditions, Signs and Symptoms
rn	Pathological Conditions, Signs and Symptoms
RnpS1	Congenital, Hereditary, and Neonatal Diseases and Abnormalities|Nervous System Diseases
RnrL	Congenital, Hereditary, and Neonatal Diseases and Abnormalities|Female Urogenital Diseases and Pregnancy Complications
RnrS	Disorders of Environmental Origin|Female Urogenital Diseases and Pregnancy Complications|Pathological Conditions, Signs and Symptoms
ro	Female Urogenital Diseases and Pregnancy Complications|Pathological Conditions, Signs and Symptoms
robl	Congenital, Hereditary, and Neonatal Diseases and Abnormalities|Mental Disorders
robo	Cardiovascular Diseases|Congenital, Hereditary, and Neonatal Diseases and Abnormalities|Mental Disorders|Neoplasms|Nervous System Diseases|Nutritional and Metabolic Diseases|Pathological Conditions, Signs and Symptoms
robo3	Congenital, Hereditary, and Neonatal Diseases and Abnormalities|Nervous System Diseases
rok	Congenital, Hereditary, and Neonatal Diseases and Abnormalities|Eye Diseases|Neoplasms|Nervous System Diseases|Pathological Conditions, Signs and Symptoms|Skin and Connective Tissue Diseases
Rop	Nervous System Diseases|Pathological Conditions, Signs and Symptoms
Ror	Congenital, Hereditary, and Neonatal Diseases and Abnormalities|Mental Disorders|Nervous System Diseases|Pathological Conditions, Signs and Symptoms
Rox8	Pathological Conditions, Signs and Symptoms
RpA-70	Disorders of Environmental Origin|Neoplasms|Skin and Connective Tissue Diseases
Rpb10	Pathological Conditions, Signs and Symptoms
Rpd3	Congenital, Hereditary, and Neonatal Diseases and Abnormalities|Endocrine System Diseases|Eye Diseases|Mental Disorders|Neoplasms|Nervous System Diseases|Nutritional and Metabolic Diseases|Pathological Conditions, Signs and Symptoms
RpII140	Disorders of Environmental Origin|Female Urogenital Diseases and Pregnancy Complications|Pathological Conditions, Signs and Symptoms
RpII15	Pathological Conditions, Signs and Symptoms
RpII215	Congenital, Hereditary, and Neonatal Diseases and Abnormalities|Disorders of Environmental Origin|Male Urogenital Diseases|Neoplasms|Pathological Conditions, Signs and Symptoms
RpII33	Pathological Conditions, Signs and Symptoms
rpk	Pathological Conditions, Signs and Symptoms
RpL14	Pathological Conditions, Signs and Symptoms
RpL19	Neoplasms|Pathological Conditions, Signs and Symptoms
RpL32	Congenital, Hereditary, and Neonatal Diseases and Abnormalities|Nervous System Diseases
RpL34a	Pathological Conditions, Signs and Symptoms
RpL36	Pathological Conditions, Signs and Symptoms
RpL38	Congenital, Hereditary, and Neonatal Diseases and Abnormalities|Pathological Conditions, Signs and Symptoms
RpL4	Pathological Conditions, Signs and Symptoms
RpL40	Pathological Conditions, Signs and Symptoms
RpLP0	Congenital, Hereditary, and Neonatal Diseases and Abnormalities|Pathological Conditions, Signs and Symptoms
RpLP1	Pathological Conditions, Signs and Symptoms
Rpn2	Disorders of Environmental Origin
Rpn3	Pathological Conditions, Signs and Symptoms
Rpp20	Nervous System Diseases
rpr	Congenital, Hereditary, and Neonatal Diseases and Abnormalities|Digestive System Diseases|Disorders of Environmental Origin|Endocrine System Diseases|Mental Disorders|Neoplasms|Nervous System Diseases|Nutritional and Metabolic Diseases|Pathological Conditions, Signs and Symptoms|Skin and Connective Tissue Diseases
RpS10b	Congenital, Hereditary, and Neonatal Diseases and Abnormalities|Neoplasms
RpS12	Congenital, Hereditary, and Neonatal Diseases and Abnormalities|Neoplasms
RpS13	Congenital, Hereditary, and Neonatal Diseases and Abnormalities|Neoplasms
RpS15Ab	Congenital, Hereditary, and Neonatal Diseases and Abnormalities|Neoplasms
RpS23	Congenital, Hereditary, and Neonatal Diseases and Abnormalities
RpS27A	Pathological Conditions, Signs and Symptoms
RpS3	Congenital, Hereditary, and Neonatal Diseases and Abnormalities|Disorders of Environmental Origin|Male Urogenital Diseases|Nutritional and Metabolic Diseases|Pathological Conditions, Signs and Symptoms
RpS3A	Pathological Conditions, Signs and Symptoms
RpS5a	Congenital, Hereditary, and Neonatal Diseases and Abnormalities|Neoplasms
RpS6	Neoplasms
RpS9	Congenital, Hereditary, and Neonatal Diseases and Abnormalities|Neoplasms
Rrp1	Disorders of Environmental Origin|Female Urogenital Diseases and Pregnancy Complications|Pathological Conditions, Signs and Symptoms
Rrp6	Pathological Conditions, Signs and Symptoms
rst	Endocrine System Diseases|Female Urogenital Diseases and Pregnancy Complications|Male Urogenital Diseases|Pathological Conditions, Signs and Symptoms
rt	Congenital, Hereditary, and Neonatal Diseases and Abnormalities|Mental Disorders|Musculoskeletal Diseases|Nervous System Diseases|Pathological Conditions, Signs and Symptoms
rtGEF	Congenital, Hereditary, and Neonatal Diseases and Abnormalities|Mental Disorders|Nervous System Diseases|Pathological Conditions, Signs and Symptoms
ru	Female Urogenital Diseases and Pregnancy Complications|Male Urogenital Diseases|Nervous System Diseases|Pathological Conditions, Signs and Symptoms
rumi	Nutritional and Metabolic Diseases
run	Disorders of Environmental Origin|Female Urogenital Diseases and Pregnancy Complications|Male Urogenital Diseases|Neoplasms|Nervous System Diseases|Pathological Conditions, Signs and Symptoms
rut	Congenital, Hereditary, and Neonatal Diseases and Abnormalities|Disorders of Environmental Origin|Mental Disorders|Neoplasms|Nervous System Diseases|Pathological Conditions, Signs and Symptoms
ry	Bacterial Infections and Mycoses|Congenital, Hereditary, and Neonatal Diseases and Abnormalities|Digestive System Diseases|Disorders of Environmental Origin|Endocrine System Diseases|Eye Diseases|Female Urogenital Diseases and Pregnancy Complications|Male Urogenital Diseases|Musculoskeletal Diseases|Neoplasms|Nervous System Diseases|Nutritional and Metabolic Diseases|Pathological Conditions, Sign…
Rya-r44F	Cardiovascular Diseases|Nutritional and Metabolic Diseases|Pathological Conditions, Signs and Symptoms
S6k	Congenital, Hereditary, and Neonatal Diseases and Abnormalities|Digestive System Diseases|Disorders of Environmental Origin|Neoplasms|Nervous System Diseases|Nutritional and Metabolic Diseases|Pathological Conditions, Signs and Symptoms
S6kII	Congenital, Hereditary, and Neonatal Diseases and Abnormalities|Mental Disorders|Nervous System Diseases|Pathological Conditions, Signs and Symptoms
SA	Congenital, Hereditary, and Neonatal Diseases and Abnormalities|Nervous System Diseases
sa	Pathological Conditions, Signs and Symptoms
SA-2	Pathological Conditions, Signs and Symptoms
Sac1	Nervous System Diseases|Pathological Conditions, Signs and Symptoms
sad	Eye Diseases
SAK	Neoplasms
salm	Congenital, Hereditary, and Neonatal Diseases and Abnormalities|Disorders of Environmental Origin|Eye Diseases|Female Urogenital Diseases and Pregnancy Complications|Male Urogenital Diseases|Musculoskeletal Diseases|Neoplasms|Nervous System Diseases|Nutritional and Metabolic Diseases|Pathological Conditions, Signs and Symptoms
salr	Congenital, Hereditary, and Neonatal Diseases and Abnormalities|Disorders of Environmental Origin|Female Urogenital Diseases and Pregnancy Complications|Male Urogenital Diseases|Musculoskeletal Diseases|Neoplasms|Pathological Conditions, Signs and Symptoms
santa-maria	Nervous System Diseases|Pathological Conditions, Signs and Symptoms
Sap-r	Congenital, Hereditary, and Neonatal Diseases and Abnormalities|Mental Disorders|Nervous System Diseases|Pathological Conditions, Signs and Symptoms
sar1	Cardiovascular Diseases|Congenital, Hereditary, and Neonatal Diseases and Abnormalities|Mental Disorders|Nervous System Diseases|Pathological Conditions, Signs and Symptoms
Sas-4	Congenital, Hereditary, and Neonatal Diseases and Abnormalities|Musculoskeletal Diseases|Nervous System Diseases
sav	Congenital, Hereditary, and Neonatal Diseases and Abnormalities|Eye Diseases|Neoplasms|Pathological Conditions, Signs and Symptoms
sax	Congenital, Hereditary, and Neonatal Diseases and Abnormalities|Endocrine System Diseases|Female Urogenital Diseases and Pregnancy Complications|Hemic and Lymphatic Diseases|Immune System Diseases|Musculoskeletal Diseases|Neoplasms|Nervous System Diseases|Nutritional and Metabolic Diseases|Pathological Conditions, Signs and Symptoms|Skin and Connective Tissue Diseases|Stomatognathic Diseases
Sb	Congenital, Hereditary, and Neonatal Diseases and Abnormalities|Eye Diseases|Female Urogenital Diseases and Pregnancy Complications|Male Urogenital Diseases|Musculoskeletal Diseases|Nervous System Diseases|Pathological Conditions, Signs and Symptoms
sba	Pathological Conditions, Signs and Symptoms
sbb	Nutritional and Metabolic Diseases
sbr	Disorders of Environmental Origin|Male Urogenital Diseases|Pathological Conditions, Signs and Symptoms
sc	Congenital, Hereditary, and Neonatal Diseases and Abnormalities|Endocrine System Diseases|Female Urogenital Diseases and Pregnancy Complications|Neoplasms|Nervous System Diseases|Pathological Conditions, Signs and Symptoms
Sc2	Mental Disorders
sca	Congenital, Hereditary, and Neonatal Diseases and Abnormalities|Disorders of Environmental Origin|Eye Diseases|Mental Disorders|Neoplasms|Nervous System Diseases|Pathological Conditions, Signs and Symptoms|Skin and Connective Tissue Diseases
Scamp	Nervous System Diseases|Pathological Conditions, Signs and Symptoms
SCAP	Congenital, Hereditary, and Neonatal Diseases and Abnormalities|Nutritional and Metabolic Diseases
SCAR	Congenital, Hereditary, and Neonatal Diseases and Abnormalities|Hemic and Lymphatic Diseases|Immune System Diseases|Mental Disorders|Nervous System Diseases|Pathological Conditions, Signs and Symptoms
scat	Pathological Conditions, Signs and Symptoms
scb	Congenital, Hereditary, and Neonatal Diseases and Abnormalities|Disorders of Environmental Origin|Mental Disorders|Neoplasms|Nervous System Diseases|Pathological Conditions, Signs and Symptoms
Sce	Congenital, Hereditary, and Neonatal Diseases and Abnormalities|Male Urogenital Diseases|Neoplasms
scf	Neoplasms|Pathological Conditions, Signs and Symptoms
Scm	Congenital, Hereditary, and Neonatal Diseases and Abnormalities|Musculoskeletal Diseases|Pathological Conditions, Signs and Symptoms
scpr-C	Congenital, Hereditary, and Neonatal Diseases and Abnormalities|Nervous System Diseases
Scr	Congenital, Hereditary, and Neonatal Diseases and Abnormalities|Neoplasms|Nervous System Diseases|Pathological Conditions, Signs and Symptoms
scrib	Congenital, Hereditary, and Neonatal Diseases and Abnormalities|Neoplasms|Pathological Conditions, Signs and Symptoms
scrt	Neoplasms
scu	Congenital, Hereditary, and Neonatal Diseases and Abnormalities|Mental Disorders|Nervous System Diseases|Pathological Conditions, Signs and Symptoms
scw	Female Urogenital Diseases and Pregnancy Complications|Hemic and Lymphatic Diseases|Immune System Diseases|Neoplasms|Pathological Conditions, Signs and Symptoms|Virus Diseases
scyl	Disorders of Environmental Origin|Pathological Conditions, Signs and Symptoms
sd	Congenital, Hereditary, and Neonatal Diseases and Abnormalities|Disorders of Environmental Origin|Eye Diseases|Pathological Conditions, Signs and Symptoms
sda	Nervous System Diseases|Pathological Conditions, Signs and Symptoms
Sdc	Congenital, Hereditary, and Neonatal Diseases and Abnormalities|Neoplasms
sdk	Congenital, Hereditary, and Neonatal Diseases and Abnormalities|Disorders of Environmental Origin|Eye Diseases|Mental Disorders
se	Female Urogenital Diseases and Pregnancy Complications
sec5	Neoplasms|Pathological Conditions, Signs and Symptoms
Sec61alpha	Pathological Conditions, Signs and Symptoms
sec71	Disorders of Environmental Origin|Pathological Conditions, Signs and Symptoms
sei	Cardiovascular Diseases|Congenital, Hereditary, and Neonatal Diseases and Abnormalities|Neoplasms|Nervous System Diseases|Pathological Conditions, Signs and Symptoms
Sema-1a	Congenital, Hereditary, and Neonatal Diseases and Abnormalities|Nervous System Diseases|Pathological Conditions, Signs and Symptoms
Sema-5c	Congenital, Hereditary, and Neonatal Diseases and Abnormalities
sens	Nervous System Diseases|Pathological Conditions, Signs and Symptoms
2011-09-02	Bacterial Infections and Mycoses
Ser	Cardiovascular Diseases|Congenital, Hereditary, and Neonatal Diseases and Abnormalities|Digestive System Diseases|Eye Diseases|Mental Disorders|Neoplasms|Nervous System Diseases|Pathological Conditions, Signs and Symptoms
sesB	Male Urogenital Diseases|Mental Disorders|Musculoskeletal Diseases|Nervous System Diseases|Nutritional and Metabolic Diseases|Pathological Conditions, Signs and Symptoms
sev	Congenital, Hereditary, and Neonatal Diseases and Abnormalities|Female Urogenital Diseases and Pregnancy Complications|Male Urogenital Diseases|Mental Disorders|Neoplasms|Nervous System Diseases|Pathological Conditions, Signs and Symptoms
sfl	Congenital, Hereditary, and Neonatal Diseases and Abnormalities|Female Urogenital Diseases and Pregnancy Complications|Male Urogenital Diseases
sgg	Congenital, Hereditary, and Neonatal Diseases and Abnormalities|Digestive System Diseases|Disorders of Environmental Origin|Mental Disorders|Musculoskeletal Diseases|Neoplasms|Nervous System Diseases|Pathological Conditions, Signs and Symptoms
sgl	Male Urogenital Diseases|Neoplasms|Pathological Conditions, Signs and Symptoms
Sh	Congenital, Hereditary, and Neonatal Diseases and Abnormalities|Disorders of Environmental Origin|Mental Disorders|Musculoskeletal Diseases|Neoplasms|Nervous System Diseases|Nutritional and Metabolic Diseases|Pathological Conditions, Signs and Symptoms
Sh3beta	Pathological Conditions, Signs and Symptoms
Shab	Cardiovascular Diseases|Congenital, Hereditary, and Neonatal Diseases and Abnormalities|Neoplasms|Nervous System Diseases|Pathological Conditions, Signs and Symptoms
Shal	Congenital, Hereditary, and Neonatal Diseases and Abnormalities|Neoplasms
Shaw	Congenital, Hereditary, and Neonatal Diseases and Abnormalities|Neoplasms|Pathological Conditions, Signs and Symptoms
Shc	Female Urogenital Diseases and Pregnancy Complications
shep	Nutritional and Metabolic Diseases
shf	Neoplasms|Pathological Conditions, Signs and Symptoms
shg	Cardiovascular Diseases|Mental Disorders|Neoplasms|Nervous System Diseases|Pathological Conditions, Signs and Symptoms|Skin and Connective Tissue Diseases
shi	Congenital, Hereditary, and Neonatal Diseases and Abnormalities|Disorders of Environmental Origin|Eye Diseases|Female Urogenital Diseases and Pregnancy Complications|Male Urogenital Diseases|Mental Disorders|Musculoskeletal Diseases|Neoplasms|Nervous System Diseases|Pathological Conditions, Signs and Symptoms
shn	Disorders of Environmental Origin|Neoplasms|Pathological Conditions, Signs and Symptoms
sim	Congenital, Hereditary, and Neonatal Diseases and Abnormalities|Disorders of Environmental Origin|Mental Disorders|Neoplasms|Nervous System Diseases|Pathological Conditions, Signs and Symptoms
sima	Congenital, Hereditary, and Neonatal Diseases and Abnormalities|Disorders of Environmental Origin|Male Urogenital Diseases|Nervous System Diseases|Pathological Conditions, Signs and Symptoms
Sin3A	Congenital, Hereditary, and Neonatal Diseases and Abnormalities|Eye Diseases|Mental Disorders|Musculoskeletal Diseases|Neoplasms|Nervous System Diseases|Pathological Conditions, Signs and Symptoms
sina	Eye Diseases|Neoplasms
Sir2	Congenital, Hereditary, and Neonatal Diseases and Abnormalities|Mental Disorders|Nervous System Diseases|Pathological Conditions, Signs and Symptoms
Six4	Congenital, Hereditary, and Neonatal Diseases and Abnormalities|Eye Diseases
skd	Congenital, Hereditary, and Neonatal Diseases and Abnormalities|Nervous System Diseases|Pathological Conditions, Signs and Symptoms
skl	Disorders of Environmental Origin
skpA	Immune System Diseases
sktl	Disorders of Environmental Origin|Male Urogenital Diseases
slbo	Neoplasms|Nervous System Diseases|Pathological Conditions, Signs and Symptoms|Skin and Connective Tissue Diseases
Slbp	Pathological Conditions, Signs and Symptoms
slgA	Pathological Conditions, Signs and Symptoms
Slh	Disorders of Environmental Origin
sli	Cardiovascular Diseases|Congenital, Hereditary, and Neonatal Diseases and Abnormalities|Neoplasms|Nervous System Diseases|Pathological Conditions, Signs and Symptoms
slif	Nutritional and Metabolic Diseases|Pathological Conditions, Signs and Symptoms
slik	Neoplasms
Slip1	Pathological Conditions, Signs and Symptoms
slmb	Congenital, Hereditary, and Neonatal Diseases and Abnormalities|Digestive System Diseases|Immune System Diseases|Mental Disorders|Neoplasms|Nervous System Diseases|Pathological Conditions, Signs and Symptoms
slo	Congenital, Hereditary, and Neonatal Diseases and Abnormalities|Mental Disorders|Neoplasms|Nervous System Diseases|Pathological Conditions, Signs and Symptoms
slou	Musculoskeletal Diseases|Nervous System Diseases|Pathological Conditions, Signs and Symptoms
slp1	Neoplasms|Pathological Conditions, Signs and Symptoms
slp2	Neoplasms|Pathological Conditions, Signs and Symptoms
sls	Cardiovascular Diseases|Congenital, Hereditary, and Neonatal Diseases and Abnormalities|Disorders of Environmental Origin|Endocrine System Diseases|Female Urogenital Diseases and Pregnancy Complications|Male Urogenital Diseases|Pathological Conditions, Signs and Symptoms|Skin and Connective Tissue Diseases
SMC1	Congenital, Hereditary, and Neonatal Diseases and Abnormalities|Nervous System Diseases|Pathological Conditions, Signs and Symptoms
SMC2	Disorders of Environmental Origin
Smg1	Disorders of Environmental Origin|Pathological Conditions, Signs and Symptoms
Smg5	Disorders of Environmental Origin|Pathological Conditions, Signs and Symptoms
smi35A	Disorders of Environmental Origin|Pathological Conditions, Signs and Symptoms
Smn	Nervous System Diseases
smo	Congenital, Hereditary, and Neonatal Diseases and Abnormalities|Endocrine System Diseases|Female Urogenital Diseases and Pregnancy Complications|Hemic and Lymphatic Diseases|Musculoskeletal Diseases|Neoplasms|Nervous System Diseases|Nutritional and Metabolic Diseases|Pathological Conditions, Signs and Symptoms|Skin and Connective Tissue Diseases|Stomatognathic Diseases
Smr	Congenital, Hereditary, and Neonatal Diseases and Abnormalities|Eye Diseases
smt3	Congenital, Hereditary, and Neonatal Diseases and Abnormalities|Mental Disorders|Nervous System Diseases|Nutritional and Metabolic Diseases|Pathological Conditions, Signs and Symptoms
Smvt	Disorders of Environmental Origin|Pathological Conditions, Signs and Symptoms
sn	Congenital, Hereditary, and Neonatal Diseases and Abnormalities|Endocrine System Diseases|Female Urogenital Diseases and Pregnancy Complications|Male Urogenital Diseases|Neoplasms|Pathological Conditions, Signs and Symptoms
sna	Congenital, Hereditary, and Neonatal Diseases and Abnormalities|Disorders of Environmental Origin|Female Urogenital Diseases and Pregnancy Complications|Immune System Diseases|Male Urogenital Diseases|Mental Disorders|Neoplasms|Nervous System Diseases|Pathological Conditions, Signs and Symptoms
Snap	Pathological Conditions, Signs and Symptoms
Snap25	Congenital, Hereditary, and Neonatal Diseases and Abnormalities|Nervous System Diseases|Pathological Conditions, Signs and Symptoms
snapin	Congenital, Hereditary, and Neonatal Diseases and Abnormalities|Eye Diseases|Hemic and Lymphatic Diseases|Nutritional and Metabolic Diseases|Skin and Connective Tissue Diseases
snf	Male Urogenital Diseases|Neoplasms|Nervous System Diseases|Pathological Conditions, Signs and Symptoms
SNF1A	Congenital, Hereditary, and Neonatal Diseases and Abnormalities|Disorders of Environmental Origin|Neoplasms|Nervous System Diseases|Pathological Conditions, Signs and Symptoms
SNF4Agamma	Mental Disorders|Nervous System Diseases|Nutritional and Metabolic Diseases|Pathological Conditions, Signs and Symptoms
sni	Pathological Conditions, Signs and Symptoms
snk	Bacterial Infections and Mycoses|Congenital, Hereditary, and Neonatal Diseases and Abnormalities|Female Urogenital Diseases and Pregnancy Complications|Neoplasms|Pathological Conditions, Signs and Symptoms
Snm1	Pathological Conditions, Signs and Symptoms
sno	Disorders of Environmental Origin|Neoplasms|Pathological Conditions, Signs and Symptoms
Snr1	Congenital, Hereditary, and Neonatal Diseases and Abnormalities|Neoplasms
snRNP70K	Skin and Connective Tissue Diseases
so	Congenital, Hereditary, and Neonatal Diseases and Abnormalities|Eye Diseases|Nervous System Diseases|Pathological Conditions, Signs and Symptoms
sob	Pathological Conditions, Signs and Symptoms
Socs36E	Pathological Conditions, Signs and Symptoms
Sod	Congenital, Hereditary, and Neonatal Diseases and Abnormalities|Disorders of Environmental Origin|Eye Diseases|Female Urogenital Diseases and Pregnancy Complications|Male Urogenital Diseases|Nervous System Diseases|Nutritional and Metabolic Diseases|Pathological Conditions, Signs and Symptoms
Sod2	Congenital, Hereditary, and Neonatal Diseases and Abnormalities|Male Urogenital Diseases|Nervous System Diseases|Nutritional and Metabolic Diseases|Pathological Conditions, Signs and Symptoms
sog	Congenital, Hereditary, and Neonatal Diseases and Abnormalities|Female Urogenital Diseases and Pregnancy Complications|Nervous System Diseases|Pathological Conditions, Signs and Symptoms
sol	Nervous System Diseases|Pathological Conditions, Signs and Symptoms
sop	Neoplasms
Sop2	Pathological Conditions, Signs and Symptoms
Sos	Congenital, Hereditary, and Neonatal Diseases and Abnormalities|Disorders of Environmental Origin|Endocrine System Diseases|Eye Diseases|Female Urogenital Diseases and Pregnancy Complications|Neoplasms|Nervous System Diseases|Pathological Conditions, Signs and Symptoms
Sox100B	Congenital, Hereditary, and Neonatal Diseases and Abnormalities|Endocrine System Diseases|Female Urogenital Diseases and Pregnancy Complications|Male Urogenital Diseases|Mental Disorders|Nervous System Diseases|Pathological Conditions, Signs and Symptoms
Sox102F	Pathological Conditions, Signs and Symptoms
SoxN	Congenital, Hereditary, and Neonatal Diseases and Abnormalities|Mental Disorders|Nervous System Diseases|Pathological Conditions, Signs and Symptoms
SP1029	Nervous System Diseases|Pathological Conditions, Signs and Symptoms
spas	Congenital, Hereditary, and Neonatal Diseases and Abnormalities|Nervous System Diseases
Spat	Nutritional and Metabolic Diseases|Pathological Conditions, Signs and Symptoms
spel1	Congenital, Hereditary, and Neonatal Diseases and Abnormalities|Disorders of Environmental Origin|Male Urogenital Diseases|Neoplasms|Parasitic Diseases|Pathological Conditions, Signs and Symptoms
spen	Nervous System Diseases
Spf45	Congenital, Hereditary, and Neonatal Diseases and Abnormalities|Hemic and Lymphatic Diseases
sphinx2	Congenital, Hereditary, and Neonatal Diseases and Abnormalities|Musculoskeletal Diseases|Nervous System Diseases
spi	Cardiovascular Diseases|Congenital, Hereditary, and Neonatal Diseases and Abnormalities|Disorders of Environmental Origin|Neoplasms|Nervous System Diseases|Pathological Conditions, Signs and Symptoms|Virus Diseases
spict	Congenital, Hereditary, and Neonatal Diseases and Abnormalities|Nervous System Diseases|Skin and Connective Tissue Diseases
spin	Congenital, Hereditary, and Neonatal Diseases and Abnormalities|Pathological Conditions, Signs and Symptoms
Spn2	Bacterial Infections and Mycoses
Spn27A	Bacterial Infections and Mycoses|Congenital, Hereditary, and Neonatal Diseases and Abnormalities
Spn3	Bacterial Infections and Mycoses
Spn4	Congenital, Hereditary, and Neonatal Diseases and Abnormalities
Spn43Aa	Bacterial Infections and Mycoses|Nervous System Diseases|Pathological Conditions, Signs and Symptoms
Spn43Ab	Pathological Conditions, Signs and Symptoms
Spn5	Mental Disorders|Nervous System Diseases
spn-A	Disorders of Environmental Origin|Female Urogenital Diseases and Pregnancy Complications|Pathological Conditions, Signs and Symptoms
spn-B	Disorders of Environmental Origin|Female Urogenital Diseases and Pregnancy Complications|Pathological Conditions, Signs and Symptoms
spn-D	Disorders of Environmental Origin|Female Urogenital Diseases and Pregnancy Complications|Pathological Conditions, Signs and Symptoms
spn-E	Pathological Conditions, Signs and Symptoms
spo	Disorders of Environmental Origin
[truncated: 284 more rows]
